# Supplementary material for: Myelin Water Fraction Is Transiently Reduced after a Single Mild Traumatic Brain Injury – A Prospective Cohort Study in Collegiate Hockey Players
Source: PLoS One. 2016 Feb 25;11(2):e0150215. doi: 10.1371/journal.pone.0150215 (PMC4767387; doi:10.1371/journal.pone.0150215)
Supplement: S1 Table — Each column represents raw myelin water fraction data from a given subject (S##) at baseline (BL), 72 hours (72H), 2-weeks (2W), or 2 months (2M) post-injury. (ZIP) [file pone.0150215.s001.zip]

Archive with 5 entries (4 files):
- explanation.txt
- __MACOSX/
- __MACOSX/._explanation.txt
- sig_voxels_data.ods
- __MACOSX/._sig_voxels_data.ods
