# Supplementary material for: Myelin Water Fraction Is Transiently Reduced after a Single Mild Traumatic Brain Injury – A Prospective Cohort Study in Collegiate Hockey Players
Source: PLoS One. 2016 Feb 25;11(2):e0150215. doi: 10.1371/journal.pone.0150215 (PMC4767387; doi:10.1371/journal.pone.0150215)
Supplement: S1 Table — Each column represents raw myelin water fraction data from a given subject (S##) at baseline (BL), 72 hours (72H), 2-weeks (2W), or 2 months (2M) post-injury. (ZIP) [file pone.0150215.s001.zip › explanation.txt]

Supplemental Material

The attached spreadsheet contains the raw data from which figure 2 in this manuscript is derived. Sheet one contains the voxel intensities for all voxels found to be significant a the 2 week timepoint. Each column contains the voxel intensities for one subject at one timepoint. Sheet 2 contains only those voxels located within the splenium of the corpus callosum. 
