# Supplementary material for: Myelin Water Fraction Is Transiently Reduced after a Single Mild Traumatic Brain Injury – A Prospective Cohort Study in Collegiate Hockey Players
Source: PLoS One. 2016 Feb 25;11(2):e0150215. doi: 10.1371/journal.pone.0150215 (PMC4767387; doi:10.1371/journal.pone.0150215)
Supplement: S1 Table — Each column represents raw myelin water fraction data from a given subject (S##) at baseline (BL), 72 hours (72H), 2-weeks (2W), or 2 months (2M) post-injury. (ZIP) [file pone.0150215.s001.zip › sig_voxels_data.ods]

## Sheet: ALL SIGNIFICANT VOXELS
S01 BL	S02 BL	S03 BL	S04 BL	S05 BL	S06 BL	S07 BL	S08 BL	S09 BL	S10 BL	S11 BL	S01 72H	S02 72H	S03 72H	S05 72H	S06 72H	S07 72H	S10 72H	S11 72H	S01 2W	S03 2W	S04 2W	S05 2W	S06 2W	S07 2W	S08 2W	S09 2W	S10 2W	S11 2W	S01 2M	S02 2M	S03 2M	S04 2M	S05 2M	S06 2M	S09 2M	S10 2M	S11 2M
0.1678086519	0.1648625433	0.2510233819	0.2001970112	0.1273175478	0.140376389	0.147818625	0.1267550886	0.1569770873	0.137351945	0.1874824613	0.1553400308	0.1284243315	0.1519849896	0.1732445955	0.138586238	0.1482426673	0.2140057683	0.2087229937	0.1480017006	0.2489303499	0.1642345637	0.1224568114	0.1677831858	0.1301008165	0.1571642905	0.1565094292	0.1281465292	0.173082605	0.1616542041	0.1189625785	0.2698398829	0.1640288234	0.1789694875	0.1997531056	0.1550718248	0.1792150289	0.1796452701
0.1575922668	0.1617371291	0.2410737872	0.1974039078	0.1307291687	0.1437596381	0.142934069	0.1201883852	0.1411217898	0.1440014094	0.1666343808	0.1548346877	0.1269334853	0.1608595252	0.1648591012	0.1274543107	0.1368400157	0.1944245994	0.1690369993	0.1376006156	0.2401019037	0.1562632322	0.1198297665	0.1507477015	0.1207813621	0.1663237512	0.1634967774	0.1469385922	0.1496909559	0.1556111425	0.1497686058	0.2586270571	0.1678457856	0.1776334941	0.1698390394	0.1559361815	0.1653242409	0.1718688011
0.1835955828	0.0826664418	0.2066869438	0.1662266999	0.1166024655	0.1799932569	0.1346671879	0.1681811661	0.1622716039	0.1000675112	0.1217469126	0.1923627853	0.0981996059	0.2183478624	0.1915548742	0.1574986577	0.113352485	0.0940195769	0.1531491727	0.1194286048	0.2172586024	0.1452675313	0.1525704563	0.1865689904	0.1235041767	0.1528667361	0.1736946404	0.1036013067	0.1469503641	0.1838594377	0.1044180542	0.165657565	0.1817112863	0.1385361403	0.1752189547	0.1829511523	0.1399745345	0.14007321
0.1774671823	0.1321495026	0.1961143613	0.2211705446	0.1298044175	0.1923091263	0.1688536406	0.17638354	0.1985996962	0.1365049034	0.1302601099	0.1828424782	0.1421980858	0.2624177635	0.240350455	0.169184491	0.159884423	0.1741250306	0.1990181357	0.152871713	0.208799094	0.1601553112	0.2188266516	0.1719704419	0.1072158217	0.1700279266	0.2126590461	0.1394413412	0.1870981455	0.1904766113	0.1565190405	0.2122825086	0.1909767687	0.1531717479	0.1747044325	0.1825671792	0.1537573189	0.1816551685
0.1780991554	0.1357805431	0.1940450668	0.2151613384	0.1277878433	0.1981155276	0.1572467536	0.1712941825	0.1995858401	0.1368750036	0.1197566539	0.1871656477	0.1391056329	0.2650913	0.2327218354	0.1676919162	0.1538952142	0.1667937934	0.1553094834	0.1609500796	0.2063291669	0.1529209614	0.2040679902	0.1812947243	0.1009725556	0.1751246899	0.2310567796	0.1415490806	0.1853966564	0.1858599633	0.1525456905	0.1955105066	0.1934842318	0.1507912874	0.1742522269	0.1858228296	0.1507601887	0.1609238386
0.1762793809	0.1416356713	0.1879907399	0.206789434	0.1254893541	0.1970217675	0.1451544762	0.1661989987	0.1720163673	0.1478864402	0.1331659704	0.193966791	0.1329018027	0.2444418371	0.2180803865	0.1708258986	0.1477666199	0.1530817747	0.1054644436	0.170025304	0.202532053	0.1455761492	0.1926337034	0.1799774468	0.0949977487	0.1799075902	0.213426441	0.1446567178	0.1613073945	0.1824059337	0.1499479264	0.1863979995	0.1956758648	0.1497950107	0.1742568761	0.1743400842	0.1474626362	0.1391866058
0.173086226	0.1154299974	0.1363058388	0.1941150278	0.140328452	0.1806908101	0.1669106185	0.1769071966	0.1527097523	0.1580493897	0.2372347414	0.1803697348	0.157186985	0.2516783178	0.1974338889	0.1873025298	0.1613020599	0.1252132058	0.240591228	0.1003866643	0.1991437376	0.1439463794	0.1972661167	0.1161327288	0.1533127129	0.149296999	0.0750306398	0.0937433094	0.2447237521	0.1856575012	0.1483215243	0.2461021692	0.1733758003	0.2019087374	0.1733121425	0.1541262418	0.1811197847	0.2240652889
0.1884866357	0.1085374504	0.1443417072	0.20722121	0.1300313622	0.184209168	0.1646592766	0.1779973656	0.1563807875	0.1579095721	0.2270902246	0.1826960891	0.1802501678	0.2625875473	0.2020934224	0.1865474731	0.1496720761	0.1402927935	0.2308496088	0.1046905667	0.2234232426	0.1508125514	0.2005961835	0.1074713916	0.1374770105	0.1553363502	0.0881025344	0.1097034439	0.2243089676	0.1869568229	0.1446598917	0.2480031103	0.1843181551	0.1957737803	0.1735677123	0.1701914668	0.193992883	0.2136693895
0.2009014785	0.1114107445	0.1530818194	0.2173960954	0.1208615005	0.1878629476	0.1608515233	0.1779257804	0.1677561253	0.1532541215	0.1892962903	0.1877127588	0.169172883	0.2611797154	0.2182052135	0.1787139177	0.145625174	0.1546973884	0.2062148154	0.11045371	0.220838353	0.1466507465	0.1995042115	0.1227742657	0.1261538565	0.162616998	0.1013321429	0.1158415079	0.1999546885	0.1813579947	0.1339636147	0.2327641249	0.1894169152	0.1830223501	0.1676761061	0.172265172	0.192849651	0.2054201514
0.2030657232	0.1253278852	0.1579822004	0.2145813257	0.1125739589	0.1940331161	0.154061079	0.1736285686	0.1838231683	0.1434172094	0.1531766057	0.189063102	0.1567290574	0.2648912072	0.2379128784	0.1700975448	0.1423354	0.1674795598	0.1969338357	0.1149379015	0.2102374285	0.1479061693	0.187888056	0.1332119107	0.1159419343	0.1649240851	0.1466325819	0.1082889885	0.1900987476	0.1746966541	0.1337242126	0.214555636	0.1932327449	0.1675276607	0.1591697782	0.1791669726	0.1814626902	0.2054343224
0.1990821213	0.1402973384	0.1652659476	0.2119988501	0.1029174924	0.1990604997	0.1429315656	0.1698334515	0.182361722	0.1282990724	0.1366979629	0.1804009676	0.15617989	0.2650174797	0.2355404645	0.1630319953	0.1365926564	0.1792340279	0.1869886965	0.1195339635	0.1953115463	0.1515832692	0.1749990433	0.1367912441	0.1041104943	0.1631463766	0.181936726	0.1057186648	0.1806435138	0.1705074906	0.1304653734	0.2034307718	0.1925895214	0.1526228637	0.1611513644	0.1883037239	0.1729719937	0.1893988401
0.1785594821	0.1427583694	0.1725495756	0.1837456226	0.1561009437	0.1736147404	0.186553359	0.1654429138	0.1717880368	0.1413186044	0.2220287174	0.1977854669	0.1565634012	0.2615593672	0.241897732	0.1704961658	0.1743817776	0.1442864537	0.2220797539	0.1226668209	0.2044070065	0.1383913159	0.2140941024	0.188057363	0.1758406311	0.1616074741	0.1043003947	0.1276262999	0.2394941896	0.1889118999	0.1427918822	0.2586097121	0.174905017	0.2005676627	0.1949884892	0.123685807	0.1619608551	0.2022318393
0.1761387587	0.1382519156	0.1879727244	0.199415952	0.1495115012	0.1745991707	0.1833895743	0.1672160327	0.1759294271	0.1502568573	0.2272314131	0.2053601593	0.1381080002	0.2703908384	0.2289290875	0.1724686623	0.1689493358	0.1470794678	0.246855408	0.1331999898	0.2307216972	0.151491195	0.2198151201	0.2057952583	0.1743770838	0.1720003784	0.1092824787	0.1300130785	0.2214467227	0.1844707131	0.1305721551	0.2709901929	0.1849852353	0.2096111178	0.2011899948	0.154868573	0.1633865535	0.2022133768
0.1779378653	0.1334985644	0.1943138689	0.215749532	0.1426609457	0.1707122922	0.1814234853	0.1682589352	0.1782392561	0.1571394205	0.2011662126	0.2105706781	0.1230796203	0.2585422993	0.2094064653	0.1704428196	0.1619767696	0.15138717	0.2104709148	0.1407820433	0.2292373478	0.1580751091	0.2004950196	0.1828527153	0.1654404551	0.176824227	0.1203589663	0.1351543218	0.1822971851	0.1803453416	0.1215943843	0.264978081	0.1892774552	0.2053294927	0.1961176395	0.1610288471	0.1537094712	0.1978045702
0.1794577688	0.1367093772	0.1904881448	0.2118361145	0.1358285993	0.1672866941	0.1753376126	0.1625689566	0.177388072	0.15964517	0.1689746231	0.2105233967	0.1210238263	0.2470237613	0.1921164542	0.1669296026	0.1565106064	0.1588246077	0.168147698	0.1450583935	0.2219665796	0.1636176556	0.182088837	0.1658361554	0.1577733904	0.1746724397	0.1344526261	0.146429345	0.1713957042	0.1793356389	0.120551385	0.2579341829	0.1924134791	0.1958416402	0.1891185492	0.1594487131	0.1427467465	0.1960033476
0.1740745306	0.1455406994	0.1910086423	0.2088482529	0.1311206669	0.1675008535	0.1650774479	0.1558495909	0.1615940779	0.1569512486	0.1563695371	0.2011450678	0.1235671118	0.2317852974	0.1803976893	0.1587908119	0.152814731	0.1620822698	0.1565875709	0.1441430449	0.2094985545	0.1687709838	0.1669418365	0.1619731039	0.1507260799	0.1688971519	0.1320577562	0.153339833	0.1705007404	0.1747863442	0.1197557896	0.2532089949	0.191604197	0.1839144081	0.1786002666	0.1593806297	0.1476417333	0.2008631825
0.1658357829	0.1535058916	0.196398586	0.206310004	0.1283394694	0.1652173251	0.156352073	0.1481128782	0.1558457762	0.1491989493	0.1585294604	0.1897590905	0.1292960942	0.2142803818	0.1902893484	0.1482652873	0.1458948106	0.158217296	0.1736033559	0.1399404854	0.2010379136	0.1730131209	0.1528628767	0.1523420513	0.1442519575	0.1619341969	0.1451783776	0.1406603605	0.1428566277	0.165287897	0.1168919131	0.2454258204	0.1884344965	0.1616813689	0.1592105329	0.1548189521	0.1541233659	0.190888539
0.1941695809	0.1346832216	0.2247450203	0.1625979394	0.2226824164	0.1487693638	0.1569080949	0.1811205745	0.1390068382	0.1314368397	0.1866915524	0.1782205999	0.1580881029	0.2285459936	0.2425217927	0.1757896394	0.1595481932	0.1901567876	0.1842751354	0.1739931107	0.2092376649	0.1580365896	0.2022057921	0.2009416372	0.1745435297	0.1677473187	0.1379013658	0.127446577	0.2495891154	0.1848768145	0.1376610547	0.2507688403	0.1658828259	0.2196022272	0.1927471757	0.1490701139	0.1954705417	0.1768536866
0.1897503436	0.123225607	0.2419448793	0.1786447912	0.2004200965	0.1573747396	0.1509833336	0.1795867234	0.1542776078	0.1403878331	0.1958316118	0.1889570206	0.147403717	0.2320165932	0.2642395496	0.179939419	0.1590389013	0.2136855721	0.195595026	0.1629553437	0.2431215197	0.1808826923	0.1914509088	0.2094832808	0.167575717	0.1899217814	0.1460667849	0.1251311898	0.2278829217	0.180552125	0.1268988997	0.2640497983	0.1732121259	0.231515944	0.2031199783	0.1637771726	0.1924706101	0.1810864359
0.1878474057	0.1226343811	0.2231771946	0.1994379014	0.175250262	0.1485400796	0.1342865527	0.1663733423	0.1848033667	0.1635813415	0.1450005025	0.1876775473	0.1105182767	0.1999950707	0.2291974574	0.1671305895	0.1574835777	0.2128905207	0.1397329122	0.1458313614	0.276428014	0.1876159459	0.1644173712	0.2194717526	0.1446771324	0.2002713531	0.1565591097	0.1458863169	0.1629912555	0.1673747003	0.0773279965	0.2749627829	0.1773190796	0.2230509371	0.2161589116	0.151848495	0.1685723662	0.1820751131
0.176872775	0.1350164115	0.2266398519	0.1986269951	0.1703834832	0.143470481	0.1282574236	0.1595723927	0.1583016366	0.1650181711	0.1313472539	0.1798976809	0.1078248993	0.1898499578	0.2024372816	0.1494283378	0.1463214755	0.1831620783	0.1130957901	0.1393787861	0.264665246	0.1862800717	0.1620869488	0.1939780265	0.1373638362	0.1948107779	0.1496653706	0.1471508145	0.1329810172	0.1566951424	0.098022446	0.2744743526	0.1792842746	0.2157520354	0.1884938627	0.1373594254	0.1494700164	0.1672423035
0.1612047404	0.1324825734	0.2260017395	0.1967758834	0.1598180234	0.1367625743	0.1212547421	0.1510829031	0.1385065913	0.1614306271	0.1336925924	0.1728162766	0.1085696295	0.1810914576	0.1795438975	0.1296740323	0.1367201358	0.1585198492	0.1095038131	0.1330922991	0.2235025764	0.1825798601	0.1484518945	0.1867207885	0.1292763054	0.1871702671	0.1501557976	0.1431150734	0.122863628	0.1458584517	0.1324642599	0.2611708343	0.1783354431	0.2112202048	0.1575879455	0.1146437377	0.1332865804	0.1558197439
0.2257820815	0.1371787041	0.2248026282	0.1833777428	0.1830645353	0.144510597	0.1695444286	0.207505092	0.1492160112	0.165133521	0.1663807482	0.1681231856	0.1615368128	0.2346284986	0.2117155045	0.1759104431	0.1557837725	0.1630050689	0.1553421021	0.1904707849	0.2242115289	0.1646906734	0.222067371	0.2038839906	0.180463925	0.1535175592	0.1401298791	0.1199671552	0.2103414983	0.1841000468	0.1250576973	0.2600230277	0.1540581882	0.2031555176	0.1793519259	0.1430954933	0.1821845621	0.1664624065
0.188561365	0.1160700247	0.2533255517	0.1873088032	0.1642921269	0.1500346363	0.1576304585	0.2054212391	0.1836631745	0.1388082504	0.1591258794	0.2001176625	0.1561898738	0.2772072256	0.205981791	0.1692046672	0.1480442584	0.1201002449	0.1573818922	0.1314689219	0.1931108534	0.1941590905	0.22940889	0.1993378252	0.1594526172	0.1504365951	0.1573080868	0.1046076864	0.1698583514	0.1980208308	0.0980266705	0.2620292008	0.1614587009	0.1793101132	0.2168632001	0.1484250575	0.1689626724	0.1557054669
0.1830074638	0.1069085971	0.2439865619	0.1811433136	0.1573144495	0.1535072476	0.134816587	0.1938182712	0.1808860451	0.1532846838	0.1487072408	0.1950208098	0.1348071694	0.2745386362	0.2001251131	0.1777100712	0.1405632943	0.1359703243	0.1666994989	0.1289337575	0.1926254928	0.1949336231	0.2269885242	0.1962802559	0.1554966122	0.1530379206	0.1847633123	0.114514485	0.1531597078	0.1886451244	0.0831769183	0.2527165115	0.1722449958	0.1703967005	0.2059910893	0.1620697379	0.1611024886	0.150520131
0.1771569997	0.1019721776	0.2336434871	0.1687498242	0.1495738775	0.1577249169	0.1198585778	0.1832605153	0.1748453081	0.1693491638	0.144320026	0.1884541214	0.1189850941	0.2697531283	0.2011181563	0.186176151	0.1319728494	0.1601288021	0.1689430922	0.1251067817	0.190088883	0.1844105721	0.2136658579	0.1897201389	0.1503023207	0.1547524184	0.1938222051	0.1243879274	0.1369146109	0.1819307953	0.071068272	0.2430118918	0.1814097613	0.1597148478	0.1973750442	0.178536579	0.1533775479	0.1395314634
0.1863427609	0.1160605252	0.2833238244	0.1709997505	0.1556194425	0.1551999748	0.151837498	0.2123183161	0.2040284872	0.1211904809	0.1655643284	0.2149058729	0.138536945	0.2848003209	0.2219476849	0.1484986544	0.1575567424	0.075188309	0.1577134579	0.164759025	0.2517831624	0.2197105289	0.189325273	0.1970683485	0.1588466316	0.17834194	0.1346549094	0.0898403525	0.1636659652	0.195620954	0.1112287119	0.2429902405	0.1385667622	0.1959288567	0.2245657146	0.1630540937	0.1630673558	0.1856313199
0.1848499775	0.1097000763	0.2661922872	0.172349304	0.1366953403	0.1594114304	0.1385163367	0.2004773915	0.2115988731	0.1319374442	0.1464578509	0.2071713954	0.1218023896	0.2802779078	0.2273604125	0.1543518454	0.1489096582	0.0794266686	0.1589996517	0.1627236307	0.2543527782	0.2288924754	0.1888707429	0.1937660724	0.151867047	0.170198679	0.1596085727	0.1135764271	0.1702865809	0.1861053407	0.1040250659	0.2354863584	0.1413450688	0.1827912778	0.2201569974	0.1724615097	0.160113886	0.1707417965
0.1835607886	0.098569259	0.2486830205	0.1705251783	0.1285880208	0.1638112217	0.1237929389	0.1900265366	0.2159733176	0.1264029145	0.1328167766	0.201716572	0.1089570671	0.2738396525	0.2126285583	0.1618199646	0.1366375089	0.084641017	0.1692836881	0.1550405174	0.2536287904	0.2129109055	0.1856503189	0.1885495186	0.1457765102	0.1635780036	0.1765049249	0.1220986992	0.159532547	0.1798870116	0.0960918963	0.2263955325	0.1446265131	0.1701790839	0.2161919028	0.186785683	0.1572299004	0.1569338739
0.1771156043	0.0831725746	0.2312577367	0.1650731564	0.1212355047	0.1672352701	0.1105915755	0.1811599135	0.1923030764	0.1222706884	0.1316834837	0.1909573376	0.0985283107	0.256813854	0.190213263	0.1706754416	0.1235546321	0.1029372662	0.1652683169	0.1448399276	0.2498335093	0.1969626397	0.1745511293	0.1789563447	0.1355084628	0.1573404521	0.1886369288	0.1207259372	0.1365705132	0.1712232232	0.0890943334	0.2117763311	0.1555401683	0.1639287621	0.2089674026	0.2039140761	0.1445946693	0.1383087933
0.2182370722	0.1155232862	0.2635240257	0.1737873405	0.115809828	0.1662742645	0.1481529474	0.2079044431	0.191505909	0.1169224977	0.1454071105	0.1707280725	0.0940947682	0.2709774375	0.2116519362	0.1478452683	0.1461315006	0.0766260326	0.1785838902	0.2185096741	0.264172852	0.2309865952	0.1586001962	0.2097047418	0.1291552037	0.1875118017	0.1260350496	0.0720000267	0.1598136872	0.1777116507	0.1064167321	0.210724473	0.1803357452	0.1834652871	0.2034431547	0.1679937243	0.1532697082	0.1880926937
0.2175122052	0.1176695004	0.2486357987	0.1786065996	0.1037249938	0.1604085714	0.1343223453	0.2010272443	0.1902818382	0.1130541861	0.1341538429	0.1670871377	0.0912120119	0.26645118	0.2075341195	0.1441248953	0.1307304055	0.0887628868	0.1782699525	0.2033485174	0.2654713988	0.2180119455	0.1538078487	0.2054285407	0.1247542501	0.1749415398	0.1464963704	0.0808622688	0.1448322088	0.1738290638	0.0854154825	0.1966967583	0.1803752184	0.1789030433	0.196424067	0.166384995	0.1521768272	0.1993008554
0.2112232894	0.1168678105	0.2339177877	0.1712585837	0.0902513862	0.1543263048	0.1196575388	0.1944943964	0.1787471324	0.1085772365	0.1232754588	0.1566389948	0.0875453204	0.2460933924	0.2003507018	0.1439885348	0.1167697012	0.0939264297	0.1747196913	0.1852274537	0.2636515498	0.2034319788	0.1493898779	0.1974025667	0.1182539836	0.1632625759	0.1648531556	0.0907460079	0.1345594674	0.1665487736	0.084401913	0.1779183447	0.1833090782	0.1742049158	0.1840036362	0.1704479903	0.147086665	0.1740008295
0.2010614276	0.102338016	0.213260904	0.1620184481	0.0727248788	0.1452917159	0.1102964357	0.1879475415	0.1650167257	0.1092890874	0.113290444	0.1446402669	0.0813236758	0.2185426354	0.1858444512	0.1494974047	0.1034463122	0.0877553299	0.1614729464	0.1615929902	0.2424374968	0.187698096	0.1452173591	0.1846777797	0.1113120615	0.1539470553	0.1791317016	0.099829264	0.1248487532	0.1579426974	0.0961865038	0.1609720439	0.1829240322	0.1608320028	0.1704092175	0.1674123257	0.1281395853	0.1498166025
0.1972758174	0.0930463672	0.1931340098	0.1917920709	0.1905153543	0.2029478699	0.1208970174	0.180633828	0.1697350591	0.1307834685	0.1604693681	0.1672973484	0.1538596004	0.2429931015	0.154139623	0.2350710481	0.1929700673	0.1421075463	0.1398247033	0.1483974159	0.2114556283	0.1852231026	0.1859363914	0.1972701103	0.1385256946	0.1679161936	0.1519696265	0.1097755134	0.1733934432	0.1683420837	0.1321212798	0.2393377274	0.1504982114	0.1836701334	0.1832863986	0.1468508244	0.1589028984	0.1478163451
0.1957197934	0.0799942017	0.1990198046	0.1987911463	0.1845681518	0.2028029263	0.1122351363	0.169674173	0.165246591	0.1262620837	0.129411608	0.1792978495	0.1405332237	0.2486446053	0.1549429148	0.2424114048	0.1907104999	0.1392347366	0.0999054164	0.140117079	0.2249748409	0.187529251	0.1908734292	0.1899436712	0.1369105875	0.1699643284	0.1750073731	0.127429083	0.1699965596	0.1692198366	0.1069898531	0.2425719798	0.1570611745	0.1702197343	0.1867929399	0.1553652585	0.1656978875	0.1255601794
0.1955272704	0.0845635533	0.2003213465	0.1970359087	0.1788627505	0.2095517367	0.1087588295	0.1622796804	0.1538441777	0.1204107627	0.1390782148	0.1892110258	0.1444013268	0.2482616901	0.1797313988	0.2445787787	0.1776827127	0.1363161951	0.1024671346	0.1324561089	0.2257426232	0.1888571233	0.1901135594	0.1532040387	0.1334353387	0.1725583375	0.1802306175	0.1528693885	0.1564768106	0.1707542241	0.0939805806	0.2321982086	0.1641108543	0.1545182467	0.1986879706	0.1554389596	0.1565908939	0.1111577973
0.1781946421	0.1601015627	0.2015581727	0.1605644673	0.1996035576	0.1977239996	0.1344440579	0.2198917419	0.1541361213	0.1697575897	0.1748206913	0.1324874163	0.1842166185	0.2081006914	0.1935952902	0.2043131143	0.1934032589	0.1288490742	0.2502676845	0.1681040525	0.1714008302	0.1411926448	0.1823652238	0.1878564954	0.1235720515	0.152298674	0.0896022171	0.1306423843	0.2197233289	0.1719408929	0.183557108	0.2301569283	0.1376876086	0.1885667443	0.1870664209	0.1418801248	0.1283234805	0.2387074679
0.1938964427	0.1267682761	0.2107645422	0.1725460142	0.1919186711	0.194134444	0.1354481429	0.211703524	0.1673035473	0.1757280827	0.1611808389	0.1401067972	0.1581862271	0.230759725	0.2134847492	0.2056393027	0.2021601945	0.1444120109	0.2191688567	0.160539791	0.1861807555	0.1537253708	0.1778964698	0.1944738925	0.1249036863	0.1508889496	0.1003662124	0.1433994919	0.2002866119	0.1808081567	0.1692295074	0.2412908226	0.1462621242	0.1902170777	0.1857744157	0.160319984	0.1315772682	0.2203831077
0.2102538645	0.1013090685	0.2211870104	0.1837249398	0.186574012	0.1905477792	0.1315295249	0.2018472552	0.1738265604	0.1777851284	0.1607943326	0.1494568437	0.1415012479	0.2510069609	0.2101015747	0.2055479735	0.195573777	0.162034601	0.184483856	0.1584763378	0.197240591	0.1647657603	0.1726138592	0.2035444975	0.1209804863	0.1508866549	0.11019326	0.1512658596	0.1776429713	0.1816895306	0.1559857577	0.2524105012	0.1533762068	0.1981459558	0.18268314	0.1789233238	0.1322712749	0.179341197
0.2212157696	0.0800461993	0.231187135	0.1939384043	0.1868239194	0.1793735176	0.1214428842	0.1908515692	0.1785553843	0.1700752676	0.1636652201	0.1674821228	0.1282199919	0.2437990457	0.1949638426	0.2058935016	0.1895647645	0.1687808484	0.1344492435	0.1589777321	0.1995916069	0.1696027219	0.1756661385	0.2059880048	0.1147410423	0.161334604	0.1394285262	0.1421010047	0.1538704634	0.1807711571	0.1267236322	0.2604896724	0.1637726873	0.1993964016	0.1734786928	0.1707927883	0.1312395781	0.1286948025
0.2282369733	0.0762585774	0.2297931761	0.1983815432	0.1913339198	0.1735368669	0.1097388044	0.1801391691	0.1753285229	0.1554157138	0.1415092647	0.1788914949	0.1144027933	0.2310475111	0.1774034053	0.2160678655	0.1816347837	0.171294421	0.0889204517	0.1627567858	0.1958270669	0.1745371521	0.1779089272	0.1912489235	0.1086052433	0.1645941883	0.1880538464	0.1305825412	0.1571152359	0.1807668954	0.1058415398	0.2479461432	0.1741928607	0.1817499548	0.1679209769	0.1638649404	0.1305765361	0.1077332497
0.2236656547	0.0924475789	0.2247068137	0.2026003152	0.1881399453	0.1744987965	0.1005147845	0.1711582392	0.1570805013	0.1409353912	0.1238580346	0.1794183105	0.1091054901	0.2175178528	0.1581801623	0.2260903716	0.1779770851	0.1754321009	0.0864051282	0.1657948941	0.1946989596	0.178241834	0.1744274795	0.1786944568	0.1043523252	0.1597585082	0.1975456178	0.1216031313	0.1447847933	0.1757738441	0.1096035838	0.2325655073	0.181197539	0.1679198593	0.1728355438	0.1631746292	0.1374362558	0.0949127525
0.2137855589	0.114033334	0.2258844972	0.2078199685	0.1802882403	0.1718592346	0.0955601111	0.1656000763	0.140638873	0.1301128119	0.1458144933	0.17985937	0.1179391071	0.2005461007	0.1437982023	0.2298517376	0.1696277261	0.1784347594	0.1058005691	0.167756319	0.1969498992	0.1782933176	0.165644154	0.1601491719	0.1007101685	0.147888571	0.201445207	0.1341654658	0.1219510511	0.1734416932	0.1070141867	0.205744803	0.1839478016	0.156312719	0.1898892522	0.1413617134	0.1487463266	0.0957437232
0.1926423013	0.1836233437	0.198077172	0.1546748877	0.2178746611	0.1696278155	0.1691738218	0.2316568345	0.1650752574	0.1451406479	0.1838962287	0.1297957897	0.2120776474	0.2047820389	0.1609432995	0.1920470595	0.195250988	0.1230621263	0.2387221903	0.1406037211	0.171217829	0.1249258295	0.2357642353	0.2193847597	0.1391448975	0.1905617863	0.1463440359	0.1134930104	0.265463829	0.1766982973	0.1609932184	0.2345767617	0.1762844175	0.2121201009	0.2092685699	0.1426161379	0.1472204477	0.223446399
0.1978197545	0.1565929204	0.2108519375	0.1699527204	0.2137309611	0.1676365137	0.163628608	0.2272339314	0.1810341924	0.1565490812	0.17253232	0.1477245092	0.1766829044	0.2322494835	0.1885831654	0.1968378276	0.1998828202	0.1332249194	0.2237800807	0.1327541173	0.1914371848	0.146110177	0.2334412485	0.200781852	0.1345524937	0.1904810816	0.1497694701	0.1259973645	0.231235683	0.1815801412	0.1288627386	0.2410460114	0.1787996888	0.1958918273	0.2126455456	0.1572113037	0.1459260434	0.2172300965
0.1955237985	0.1260087043	0.2244735211	0.1846907437	0.2089668214	0.1659725606	0.1564073563	0.2191816568	0.1923668087	0.1632959098	0.156650722	0.1654479951	0.155679673	0.2548334002	0.2083532512	0.1972949356	0.1907689869	0.1399208158	0.2113376558	0.1411412954	0.2090083659	0.1665331274	0.2135055214	0.1892565936	0.1293269992	0.1900922358	0.1576013565	0.1348541081	0.2144511938	0.1788204163	0.1197273806	0.2484252453	0.1818679869	0.1869238764	0.205172807	0.1733210385	0.145183906	0.2066348046
0.1958558559	0.0993612856	0.2385933995	0.1997952759	0.1999646723	0.1662990749	0.1458524466	0.2095440626	0.1972702891	0.1693733335	0.1449673027	0.1783058792	0.143135041	0.252628535	0.2156444341	0.1948231459	0.1754543632	0.1414875239	0.1745600253	0.1487350613	0.2057100385	0.1741803885	0.18624942	0.1845045537	0.1212670654	0.1893053353	0.1705150455	0.1441056877	0.1988447756	0.1833708286	0.1058468819	0.247243762	0.1848833263	0.1839107573	0.1892812848	0.18129839	0.1418039799	0.1805989444
0.1970446706	0.0897626877	0.2322102636	0.2032415718	0.1925952733	0.1665825546	0.1304662377	0.1952970028	0.1975680888	0.1748921424	0.1388677955	0.1826497316	0.1296102405	0.249273181	0.2299302816	0.1919629723	0.1564712226	0.1484936029	0.1182258204	0.1536439061	0.191509679	0.1775111109	0.1749575138	0.1815663129	0.1106725633	0.1867165565	0.1767734885	0.1506340951	0.1655565798	0.1877376139	0.0963561982	0.2332293391	0.1865343452	0.1860859245	0.1764003336	0.195770964	0.1419339329	0.1306668967
0.1896163374	0.0942715332	0.2248110324	0.2076842636	0.1773740947	0.1635081321	0.1112737507	0.1791377664	0.1786713749	0.1767390072	0.1388175786	0.1847469062	0.1131864563	0.2427664101	0.216593802	0.1887883991	0.1366401613	0.1623921841	0.0790663809	0.1589845568	0.1778840721	0.1780436337	0.1640963554	0.1703413725	0.1028836444	0.1830785424	0.1576747298	0.156034261	0.1478124708	0.1843609363	0.0980181843	0.221897468	0.1880602688	0.1846741587	0.1681302339	0.1881786883	0.1480419785	0.0917210504
0.1819042712	0.1012230217	0.2212510854	0.2083405703	0.1598645747	0.1590457559	0.098219879	0.162356019	0.1550838053	0.1689530313	0.1204261109	0.1864844561	0.1035064459	0.2287247777	0.1826979816	0.1815152317	0.1155971214	0.1770066321	0.0698192567	0.1656514257	0.1656512022	0.1761843115	0.1453404874	0.1591452807	0.0972166136	0.1793076992	0.175478369	0.1565649807	0.1288704127	0.1802272201	0.0982908979	0.2054629326	0.1890370548	0.1746646166	0.17177926	0.1617116332	0.1551489681	0.0823336914
0.176809296	0.1085613146	0.2171210498	0.2053858787	0.1449448615	0.1582648158	0.091108799	0.1457374692	0.1349451989	0.1551904678	0.1037699208	0.1866200119	0.109272778	0.2146386206	0.1483543217	0.1682597548	0.1191262379	0.1838985682	0.0917311162	0.1717408299	0.152708441	0.1703706384	0.1272655725	0.1505353302	0.090235509	0.1715962589	0.1911369711	0.1481494009	0.0941601619	0.1748131812	0.1059186906	0.1850532889	0.1868787557	0.1602158546	0.1887483746	0.1402594447	0.1487305462	0.0717782602
0.1636143476	0.1784368008	0.1766646355	0.1642683148	0.188896656	0.1550491005	0.1662431061	0.2305237651	0.1574036479	0.1464716196	0.2110546827	0.1367650032	0.1744940579	0.2228016704	0.1680742353	0.1748189628	0.1754572988	0.10986159	0.2058790028	0.1310081631	0.1988882422	0.1399086118	0.1947984546	0.1644908786	0.1565674543	0.1908283979	0.0959557369	0.0876716971	0.2552785575	0.1791574359	0.1553587615	0.2677673697	0.1465000957	0.2378764004	0.1733178645	0.1332702339	0.1636890471	0.2133612782
0.1768534482	0.1520835757	0.1875221729	0.1838973314	0.1839572936	0.1538861096	0.1708989739	0.2238445729	0.1758319288	0.1594440788	0.1955126524	0.1549812108	0.173774451	0.2391801029	0.1761523187	0.1912975311	0.1867414564	0.1304963082	0.2039928734	0.1390066594	0.2231863588	0.1684298515	0.2069189847	0.1837379038	0.1480222642	0.2047714144	0.1346430331	0.1064899266	0.2321387231	0.1823310703	0.1574997455	0.2585202754	0.1479766667	0.2214257866	0.1781946123	0.1423166245	0.1594118327	0.2089439183
0.186042279	0.1258639842	0.1971872151	0.203844741	0.1795488298	0.1519989669	0.1673001051	0.2145033777	0.1795428097	0.1563371271	0.1690460742	0.1657099724	0.155897975	0.2469296455	0.1696107686	0.1977427304	0.1888534576	0.1498445868	0.2047899216	0.1365965307	0.2413780987	0.1931159794	0.2287017256	0.1867792159	0.1435179561	0.2172828615	0.177240923	0.1155377552	0.2237471044	0.1836583465	0.1664678305	0.2545248568	0.1520535201	0.2083087713	0.18668966	0.1528070569	0.1550041884	0.2065312266
0.191389814	0.1182217821	0.204359889	0.2257122844	0.1727067679	0.1557497382	0.1606748849	0.203825146	0.1846425831	0.1518940926	0.1497196853	0.1737423688	0.1201886311	0.2413442433	0.1617479622	0.1943207234	0.1785948277	0.1602028757	0.1930399835	0.1340328455	0.2304319143	0.189652279	0.2476592958	0.1802902371	0.1397675574	0.2188336253	0.2053755224	0.119699195	0.2097779363	0.1835179776	0.1430847645	0.2414476275	0.1614807397	0.193482548	0.1832822412	0.156584993	0.1466617137	0.1928612143
0.1922940612	0.1187291145	0.1918022484	0.2304367721	0.1655675173	0.1673626751	0.150868386	0.1946287602	0.204699114	0.1480184942	0.1253477484	0.1787110865	0.1234331802	0.2388641387	0.1734130085	0.1875276566	0.1671224236	0.1625365168	0.1673801988	0.1332571954	0.2130805701	0.1825857461	0.2523420453	0.1818996221	0.1309159994	0.2134931535	0.2208558172	0.123356685	0.1809461117	0.1802812964	0.1389297694	0.2242157906	0.1705700457	0.1740810573	0.1809739619	0.1648388058	0.1389183402	0.1576247215
0.1832940727	0.1191538423	0.1837722659	0.2286673039	0.1581839174	0.1847847402	0.1384858042	0.1847324818	0.2016507387	0.1495174319	0.1096712798	0.1769439578	0.1251983941	0.2396425754	0.1772860587	0.1776790172	0.1526602507	0.1620545834	0.1082577035	0.1356344819	0.1932570189	0.1755623817	0.2189572752	0.1770214736	0.1190395057	0.2052316964	0.2200553864	0.1342976391	0.165079236	0.1733248681	0.1324037164	0.2076910883	0.179264605	0.1592330784	0.1761641502	0.1758204699	0.1308864057	0.1312024444
0.1748804599	0.1226237863	0.1834495813	0.224726364	0.1504411101	0.2140543759	0.121755451	0.1731366515	0.1734731346	0.1556052566	0.1093702316	0.1737769544	0.1149051189	0.2314206064	0.1690552235	0.1718008965	0.1351060867	0.1610420793	0.0625835583	0.1427027881	0.1774365902	0.1700417548	0.1845644712	0.1641907096	0.1076791361	0.1948800683	0.1890686899	0.1440167278	0.1507830322	0.1695894897	0.1416389942	0.1901109517	0.1875923425	0.1540299803	0.164848581	0.1591930389	0.1216621026	0.1078494042
0.1602252573	0.1229805872	0.1815499514	0.2014966607	0.1366770118	0.1597694606	0.0815582797	0.1330251247	0.1210473701	0.1404311955	0.0751658827	0.1871194541	0.1412938088	0.2233683765	0.1199741662	0.1583761424	0.1098560989	0.1606962383	0.0995867252	0.1941110641	0.1582535952	0.1567706764	0.124777548	0.139965266	0.076522015	0.1479570121	0.1630313098	0.1585592628	0.0909978449	0.1833620518	0.1368551403	0.1539017111	0.186218366	0.1481115967	0.1669692397	0.1088460982	0.120852977	0.0832623839
0.196449101	0.1571016014	0.1583650708	0.177427873	0.1647117138	0.1733192354	0.1929198205	0.2189322561	0.142624706	0.1545069069	0.2352410853	0.1736827493	0.174150601	0.2209740579	0.2166962773	0.1539120972	0.1532446593	0.0911928117	0.2242430151	0.1133520007	0.2412627339	0.1637737453	0.2204169929	0.1715141088	0.1681994051	0.1764087379	0.0750394091	0.0859585553	0.2439415455	0.2039721012	0.16544649	0.2783810198	0.1499563158	0.2053481787	0.1914272606	0.1317574829	0.1752664745	0.2067448944
0.2078187764	0.1358188242	0.1693710089	0.1925629377	0.1595613509	0.1781670153	0.1822716743	0.2117121518	0.1416725218	0.1661634296	0.2054367661	0.1845385283	0.1487416327	0.2195150852	0.2229750901	0.166662246	0.1483234763	0.1003720015	0.2034561038	0.1266510338	0.2708016336	0.177505374	0.2009674758	0.1822762489	0.1649141759	0.1955564916	0.0908553228	0.0917183533	0.2181108594	0.1970003843	0.1317697018	0.2698378861	0.163065955	0.2064086497	0.2004325837	0.1389688551	0.1851296723	0.2110148519
0.1829746366	0.1266550124	0.1494405121	0.2038473487	0.1051181257	0.2019419819	0.1112203375	0.1632520705	0.1694335938	0.1279523373	0.0854862034	0.1665436924	0.1292130649	0.1800236255	0.1351460963	0.1429430842	0.1695952266	0.1561361253	0.0852151662	0.1170988604	0.2007817477	0.1633253992	0.1501360238	0.1622335911	0.1082375944	0.2024793625	0.2341569364	0.1316332221	0.122888647	0.1476481855	0.1169185564	0.172930032	0.2006877959	0.1179468855	0.1496262252	0.1155380607	0.1312673539	0.1156641617
0.1599920094	0.1326922178	0.1928299963	0.2008027732	0.1108892262	0.2305955589	0.1040576026	0.1394815743	0.105463922	0.1232385337	0.0805022791	0.1685822159	0.1308691651	0.1644617021	0.1204558983	0.1513043046	0.1292761713	0.1243567541	0.0593829118	0.1481018364	0.1370558888	0.1623024642	0.1143289357	0.1302075982	0.0849683806	0.1234817877	0.1431599557	0.1528145075	0.1176262274	0.1276749521	0.117490977	0.167184636	0.197230652	0.1234414205	0.1461435705	0.0403395258	0.1008208692	0.0953448713
0.1617825329	0.1806024313	0.1289167404	0.1539481878	0.2177250683	0.154521808	0.1843764633	0.190904066	0.1393395215	0.1128256917	0.148647055	0.1817106158	0.1753835678	0.2086257637	0.1650683582	0.1556280106	0.1500373036	0.1151503176	0.142642051	0.1146903038	0.1773632467	0.1161249131	0.1939245313	0.184001416	0.1927509308	0.1648911536	0.0948199332	0.1326242238	0.1874974519	0.182305038	0.1375427544	0.1885637939	0.1293049902	0.1981436014	0.1481619924	0.0810327381	0.1534709036	0.1577087343
0.1991482526	0.1702743918	0.169922471	0.1807649136	0.189919591	0.1759283841	0.1996619254	0.2113564163	0.1708057672	0.1420195103	0.2174918354	0.2272055894	0.1860889196	0.263132453	0.213233918	0.1673907638	0.1612397283	0.1484164149	0.2083005458	0.1391687393	0.2482694685	0.131388247	0.2471877187	0.200427711	0.1880726218	0.1911385506	0.0973447114	0.1449485719	0.2180589885	0.2209214866	0.1593157202	0.2340537906	0.1632268429	0.1951757222	0.1699590683	0.1181370467	0.1721452177	0.1828065217
0.2090465277	0.1529117972	0.1854323745	0.1881421655	0.1781997979	0.1904211193	0.1870346665	0.2189189643	0.1762177348	0.1534172595	0.2021882683	0.2371266037	0.1812397987	0.2854650021	0.2267968804	0.1725303233	0.1643009484	0.1585675031	0.2025404423	0.1631306112	0.2747657597	0.1380406916	0.2552317083	0.2159716189	0.1830060333	0.201105848	0.1112172008	0.1500067413	0.2148002088	0.2150325626	0.1511596143	0.2526791394	0.1803208888	0.191106379	0.1828460246	0.133428663	0.1798273623	0.1951686293
0.2142463475	0.1814754605	0.2176852375	0.1662801355	0.2241131067	0.1610865295	0.1486841738	0.2417482585	0.1858649701	0.1718133092	0.1793203354	0.2294887006	0.1602973044	0.2708522081	0.2050265074	0.1857493967	0.1580489874	0.1804290712	0.1661320627	0.1741018146	0.2221516073	0.1443933845	0.2306972295	0.2085565627	0.1758766174	0.2058432698	0.114535585	0.1568617821	0.2190122902	0.210845381	0.1223243177	0.2225156873	0.1783100963	0.2285210043	0.186229527	0.1245943308	0.1988899708	0.1602732539
0.225820303	0.1502872854	0.226324439	0.1790398508	0.2244509459	0.1736629605	0.1466754973	0.2420575023	0.1923453808	0.167524159	0.1797924936	0.2312450707	0.1382396221	0.3007097542	0.2313354611	0.1957429349	0.1600358933	0.2057065815	0.1824043095	0.1798236668	0.2412563264	0.1595257819	0.2376609296	0.2205618471	0.1733057797	0.2137163728	0.1253019124	0.1630213261	0.202993542	0.2097147107	0.1369826347	0.2381666601	0.2073032856	0.2270073593	0.1950625032	0.1369700432	0.2021991163	0.1824930012
0.2467630655	0.1691686064	0.2274062485	0.1877787411	0.2037072033	0.1580094397	0.1730407625	0.219710201	0.1907653511	0.180769667	0.1609812379	0.1821340322	0.2119291276	0.2546303868	0.2005599737	0.1829554588	0.1689267755	0.155856058	0.1448102891	0.1543428153	0.215609163	0.1795981377	0.2356708497	0.1967841089	0.1906470358	0.2013401985	0.1203204021	0.1483379751	0.1904313117	0.1965206116	0.1525370926	0.2470015287	0.163110584	0.238668561	0.2199332118	0.1280032694	0.184172377	0.1419811249
0.2492016852	0.1404742599	0.237501502	0.2057102174	0.1966263801	0.1649287194	0.1643801183	0.2115732282	0.1970841438	0.1816965491	0.1543505937	0.1838871837	0.1941241771	0.283129245	0.2191074491	0.1926877499	0.1642102599	0.1761948317	0.1712260842	0.1381248981	0.2535485625	0.1960380375	0.2416673452	0.2142957747	0.20271644	0.217862457	0.1360384822	0.1513045877	0.1734058112	0.1925637424	0.1364284307	0.2603309453	0.1848564297	0.233063519	0.2345612794	0.1379708946	0.1899192631	0.1521364301
0.2092938274	0.168733269	0.2470369488	0.2129479498	0.222022146	0.1595070064	0.1395515054	0.2096454501	0.1936348975	0.1504815221	0.1558958292	0.2091803253	0.1949086487	0.2475907803	0.2310151905	0.196264416	0.1670069993	0.1386832595	0.1301508546	0.1407123804	0.2018187344	0.173749119	0.2141474485	0.1697454154	0.1721505672	0.1877182871	0.1223107353	0.1388594061	0.1633327454	0.1924951822	0.2056676149	0.2640839219	0.1539560556	0.2263154984	0.2007712126	0.132412836	0.1975642443	0.1506958306
0.2010737062	0.1371506155	0.2605264783	0.2165257484	0.2085445225	0.1688091904	0.1400490105	0.2057985961	0.1949490458	0.1596753895	0.1428840011	0.1988211572	0.1831507981	0.2740537524	0.2318336815	0.2090680748	0.1559349597	0.1396267116	0.1563890576	0.1414810121	0.2308449447	0.1881453097	0.2250398397	0.1792909354	0.1741850376	0.1990507841	0.1440793276	0.1400003433	0.1619956493	0.1767533273	0.1408837736	0.2900189459	0.161736533	0.2170559168	0.228861928	0.1392747164	0.2064022422	0.1463781744
0.1975680143	0.1160925925	0.2662166059	0.2200580984	0.1919175535	0.1732101291	0.1381482482	0.206107825	0.196224913	0.1634761095	0.1405705512	0.1906645	0.1692279279	0.2656746507	0.2158132046	0.2064206898	0.148649767	0.1458911747	0.1713946015	0.144734785	0.2410854846	0.2032148838	0.2278125584	0.1890228838	0.1706229746	0.2080721259	0.1671534628	0.1444074363	0.1481744647	0.1610268354	0.0966177285	0.2774159014	0.1692082584	0.2037322372	0.247876063	0.1453644931	0.1955951452	0.1388265491
0.1785272509	0.1907959282	0.277102232	0.178080976	0.2263196856	0.1768326312	0.1591105759	0.2194955945	0.1931318939	0.1205747351	0.1475157887	0.2153302729	0.2090411186	0.2590491176	0.2120417058	0.2153357416	0.174325183	0.1344211698	0.1496515423	0.1832128465	0.2316041589	0.1596210748	0.1942903548	0.177085951	0.1517608762	0.2172864527	0.1229303181	0.1134939492	0.1487973928	0.1938301623	0.1868031621	0.2617385387	0.1859331578	0.2287734449	0.1937437356	0.1331441104	0.1689568758	0.172015205
0.1829030216	0.1624550819	0.285022974	0.1793309897	0.2014987171	0.1862743348	0.1483508497	0.2183493823	0.1953772008	0.1282919496	0.1561556757	0.2015686631	0.1844170839	0.2807068825	0.2300475091	0.2298220247	0.1656499058	0.1251763254	0.1525966078	0.1750705093	0.245436877	0.1762349904	0.2026060224	0.1881148368	0.1479070485	0.2138202339	0.1495614648	0.1161863804	0.1477879137	0.1757002771	0.1470850408	0.2809098065	0.18417117	0.2234496623	0.2192376256	0.1387044787	0.1823972613	0.1878419071
0.1859836131	0.1376310587	0.2815096676	0.180129528	0.174349606	0.1877778471	0.1348126978	0.2199304849	0.1983486116	0.139927879	0.1446336061	0.1930195242	0.1500430405	0.2715514898	0.2319653928	0.2230579108	0.1624654382	0.1204519421	0.1457380503	0.1622054726	0.2475825399	0.1964185536	0.1978532076	0.1953914315	0.1469441205	0.2108459622	0.1767149568	0.1254260093	0.1490358114	0.1638348252	0.1135791391	0.2747384906	0.182191506	0.2096733451	0.2338275462	0.142286554	0.179340139	0.171665132
0.1856667697	0.1151463389	0.2624295354	0.1800767034	0.1525791734	0.1777180731	0.1207362041	0.2133999914	0.2021269947	0.1535247415	0.1220339611	0.1873884946	0.1126323789	0.2630602419	0.2302450091	0.2147990763	0.1630588919	0.1191958711	0.1470786482	0.1442074776	0.2473611236	0.2160117626	0.1927416176	0.1961808205	0.1463954598	0.2048118114	0.2021615207	0.1430197358	0.1501079202	0.157904461	0.0901516229	0.268704772	0.1790872067	0.1912157983	0.231840834	0.1427036226	0.173782751	0.1560557038
0.1946417093	0.1731536686	0.2890831232	0.1896358728	0.1949301362	0.2130108178	0.1688367873	0.2245255113	0.1969707757	0.0894585475	0.1343037635	0.1986126751	0.1887044758	0.2837825716	0.2004638165	0.2227172703	0.1526770145	0.0808477253	0.1528832018	0.1955873072	0.2730804086	0.1671549678	0.2036373913	0.2092222273	0.122565642	0.2222926021	0.1073042527	0.0794747174	0.1414279938	0.1826860756	0.1750897765	0.2822892368	0.202499643	0.2264398783	0.2360874712	0.136721462	0.1655778438	0.1731405258
0.1907936484	0.1383870542	0.2861995697	0.1945692897	0.1713528633	0.2070250511	0.1571689397	0.2166023105	0.2048962116	0.1082139015	0.1394756585	0.1949238479	0.164813146	0.2759079039	0.2037748545	0.2160615474	0.1485225856	0.0961611718	0.1468352228	0.1804827303	0.2753135562	0.1878017485	0.1849102229	0.2108791322	0.1206796169	0.2148363441	0.1271442324	0.0887670144	0.1365393698	0.1816900671	0.1532522887	0.2706280649	0.2028589547	0.2050418407	0.2397806644	0.1501102448	0.1658645719	0.1843308955
0.1880978495	0.1137277335	0.2752354443	0.197347194	0.1430265903	0.1967626959	0.1411529183	0.1979442537	0.2116791606	0.1286930889	0.1281391084	0.1874150634	0.1214432716	0.2686432004	0.2092380375	0.2091583461	0.145306021	0.1118701994	0.1413831413	0.1646434367	0.2756031156	0.2093873918	0.1731638908	0.2187207788	0.1323332936	0.2050805092	0.152503103	0.1028526574	0.1404518783	0.1846220642	0.1346533597	0.2597031593	0.2036609352	0.1900556982	0.2301947623	0.1632226259	0.1671564728	0.1895132363
0.1881332099	0.0991422236	0.2643770874	0.1992675513	0.11993137	0.1862368584	0.1253692955	0.1803223193	0.2106376588	0.1230200455	0.1116535366	0.1781458855	0.0888035968	0.2629383504	0.1954990774	0.2020181865	0.1367109567	0.1255427003	0.1410968304	0.1547481418	0.2748078406	0.2098827809	0.1662031561	0.2360263467	0.1383717358	0.1959573478	0.1696437299	0.1114848256	0.1294845045	0.1872108877	0.1259822696	0.2494102716	0.1962594092	0.1798879951	0.2220134437	0.1740868688	0.1672711521	0.183106035
0.1885436326	0.1870350987	0.2768962681	0.1687973589	0.1874032915	0.2037376612	0.1525738835	0.216986537	0.1761413664	0.0394430459	0.1256961823	0.2104596496	0.1681906581	0.2767574191	0.194551155	0.2090014666	0.1383670419	0.0579121634	0.1331315786	0.1691026688	0.2679232955	0.1778630018	0.214199692	0.2147101611	0.1240793467	0.2132621706	0.0909151658	0.0609406009	0.1524295211	0.169066295	0.1802214235	0.306055963	0.2220925838	0.1755529493	0.2608121634	0.1525276154	0.1679670364	0.1829533875
0.1842436194	0.1551495492	0.280127883	0.1813192219	0.1751013696	0.20508039	0.157339856	0.2090483159	0.1912005842	0.0430499166	0.1243924573	0.2028626651	0.1457993686	0.2767538726	0.1933167726	0.2075254768	0.1372145563	0.0722770467	0.1679150313	0.1653356999	0.2672247589	0.1949937344	0.1929135323	0.2090545595	0.1146255359	0.1974458396	0.1095587611	0.0678945631	0.1357609481	0.1648522466	0.1517844349	0.2993728518	0.2386157811	0.1673536748	0.2591495812	0.1673299074	0.1731408834	0.1809378564
0.181014359	0.1291615367	0.2774941921	0.1940771639	0.1628713459	0.2044861019	0.1544010192	0.1934830099	0.2070118785	0.0583709106	0.1255310178	0.1948133111	0.1170334071	0.2764425278	0.1935574263	0.2056010813	0.1294904053	0.0947424546	0.1755428314	0.1567284018	0.266373992	0.2114790082	0.1724821925	0.2037747204	0.111544393	0.1835640818	0.1272298992	0.0774133652	0.1177310869	0.1600203365	0.1321031749	0.2922802269	0.2522770762	0.162671417	0.2472196519	0.1832256913	0.1791321337	0.1747173518
0.1787698567	0.1152864695	0.2736301422	0.2038103491	0.1478767544	0.2040354013	0.1448214948	0.1774138063	0.2057510763	0.0753814429	0.1265956908	0.1874858588	0.0932181478	0.2752956152	0.1798599064	0.2033574432	0.1193202436	0.1250780672	0.1669896543	0.1479446739	0.26567626	0.2080823928	0.152620703	0.1986783147	0.1109803542	0.1718531549	0.1425185651	0.0814756826	0.1040657535	0.1551378816	0.1230084971	0.2819890678	0.2427055836	0.156330958	0.2339814603	0.2008825839	0.1748096347	0.1694537103
0.1696148515	0.1082759947	0.2686055601	0.1940927207	0.1335460991	0.1981274486	0.1366270483	0.1616108716	0.1923997849	0.0925029218	0.1154398173	0.1707437485	0.0743596107	0.2547010779	0.1702287495	0.1851375699	0.1099097729	0.1398583353	0.1538933963	0.1386879534	0.2578012049	0.1998809874	0.1307837218	0.1832392961	0.1092291996	0.1603524983	0.1582457572	0.0903793424	0.0968704373	0.1430817246	0.1151262224	0.2562693357	0.2305987328	0.136175409	0.2111193836	0.2130361497	0.1627726704	0.1592226326
0.1593877673	0.0936520547	0.2463276386	0.1818268895	0.1180083677	0.1820620745	0.1269718111	0.1479102522	0.1792375445	0.090739429	0.1016597748	0.1513999999	0.0607148893	0.2303631157	0.1693128347	0.1644636393	0.1011097282	0.1278910935	0.1437052488	0.1290340275	0.241175279	0.1916251034	0.1070822701	0.1819199026	0.1051740944	0.1510500163	0.1746055037	0.1002263725	0.0870352536	0.1334000826	0.0941148847	0.224846527	0.2210114598	0.1217454672	0.1739605963	0.2038120478	0.1521041542	0.1486971527
0.1496762931	0.0764558688	0.2225088626	0.1695479453	0.1061211377	0.1635357589	0.1174316108	0.1426953673	0.1592542827	0.0955257416	0.0884664506	0.1340418756	0.0545582287	0.2041025758	0.1724746525	0.142161414	0.0963875875	0.116435647	0.1341612488	0.1228723153	0.2254137695	0.1832870841	0.0893442184	0.1876366436	0.0995613188	0.1415038854	0.1725104302	0.1070239618	0.0773936361	0.1263373643	0.0823548585	0.1925522387	0.2143358439	0.1152779385	0.1416991949	0.1921453774	0.1334818304	0.139306128
0.1977709085	0.1495915204	0.2503377795	0.1728214771	0.1753962785	0.2008240074	0.1607269496	0.1983782649	0.19478935	0.0418383218	0.1364866495	0.2064535022	0.1424151361	0.2700771391	0.2020521164	0.219246313	0.1645085365	0.0670552924	0.1669972837	0.1667835265	0.2470103353	0.226593107	0.1900526285	0.1987092197	0.1449485868	0.2057133466	0.1546974331	0.0697143227	0.1453066319	0.1555359811	0.1684506834	0.2875955999	0.2153078765	0.1349898577	0.2483446151	0.1871633828	0.1466835737	0.1776510477
0.1933748275	0.1261601001	0.2448497415	0.1836801171	0.1690788418	0.2029994279	0.1551498473	0.1856666356	0.2073812783	0.0492762588	0.1303438395	0.1995145381	0.1027459428	0.2691851854	0.2010982484	0.2169796526	0.1524336785	0.0754873902	0.2049024701	0.1636705399	0.2421252131	0.2464165092	0.175081864	0.1971693039	0.1336427331	0.1953431666	0.1638027132	0.0902616978	0.1355389357	0.1512701809	0.139389649	0.2856262326	0.2363170981	0.1169134974	0.2440573573	0.1984159648	0.1543032527	0.1825504452
0.1884412467	0.1096901447	0.2398167253	0.1978056878	0.1506904364	0.2059707046	0.1459423006	0.173861742	0.1958922446	0.0513500124	0.1228594482	0.1951081157	0.0892210007	0.2653192878	0.1841541976	0.2138071358	0.141157195	0.0988107696	0.2137928009	0.1606648862	0.237374723	0.2460974604	0.1602631956	0.1940290034	0.1224284768	0.1852652431	0.1732801646	0.0947594047	0.126729846	0.1485076547	0.1204382181	0.2808047235	0.2362337708	0.1155859604	0.2384222448	0.2130704224	0.1533184052	0.1788309067
0.1753509343	0.1002656296	0.2323109359	0.1905866265	0.1282615662	0.2012693882	0.138978079	0.1628977507	0.1824000031	0.0525420606	0.1252758205	0.1868564337	0.0785342678	0.2355903685	0.1671641916	0.1963660866	0.1307547688	0.1064632833	0.2053417563	0.1592637002	0.2233803123	0.2379436046	0.1525187492	0.1732383817	0.1130236238	0.1765638739	0.1862713695	0.0910795182	0.1171348095	0.1406989992	0.1116497964	0.2673530579	0.2296143472	0.117316924	0.2233098745	0.214524895	0.1518006921	0.1619944572
0.1596481353	0.096548453	0.2167867124	0.1777562946	0.1146017909	0.1875191033	0.1323046982	0.1557269692	0.1678495258	0.0636544302	0.1279517263	0.1751324981	0.0741952509	0.2048944533	0.1621218175	0.1784308255	0.1211470068	0.1083272099	0.1903836727	0.1606146246	0.2035716176	0.2300823927	0.1386198699	0.1531084478	0.1051352769	0.1695406288	0.2023099512	0.0814661682	0.1085750833	0.1338258386	0.1019174308	0.2470747828	0.2232976556	0.1199916005	0.1985301822	0.2004116923	0.1512601972	0.1499705166
0.1422312409	0.0932415351	0.2004182339	0.1627403796	0.1105716452	0.1735967547	0.1259326041	0.1522224545	0.1426410824	0.0580364689	0.1219159365	0.160169825	0.0710523874	0.1733424366	0.165148437	0.1613833904	0.11290548	0.1141269356	0.1784832329	0.1497235745	0.1827753037	0.22251001	0.1189654022	0.133485958	0.0984446779	0.1642850637	0.205191195	0.0965836421	0.1012150869	0.1274884641	0.0857945085	0.2224925458	0.217725873	0.1293188035	0.1678211987	0.1815119088	0.137917459	0.1425528526
0.1222612634	0.0849807858	0.1829735786	0.1457734406	0.1070751995	0.1532713324	0.119906202	0.1491721421	0.1109924614	0.0570851751	0.1133162454	0.1423895359	0.0694749653	0.1465494931	0.1739589423	0.1502363384	0.1052575707	0.1012322754	0.1715965271	0.1366610229	0.1609278321	0.2006931007	0.1067427099	0.1188506186	0.0972072333	0.1609819531	0.2027483732	0.0993361324	0.096934773	0.1209880561	0.0690083355	0.1992719024	0.1994624436	0.1330716908	0.1358397752	0.1497388482	0.127512604	0.1393332332
0.1854547113	0.1025884375	0.2114955783	0.1861619949	0.1321876347	0.1787584126	0.131474331	0.1602110714	0.1508425474	0.0625421405	0.1681396663	0.1770787388	0.1292165518	0.2135932595	0.1651211828	0.1879008859	0.1386278719	0.0724533573	0.2037409097	0.1496965885	0.2097633332	0.1956199259	0.136251688	0.169163391	0.1363162398	0.1836706102	0.212665692	0.1058281139	0.1366284937	0.167671144	0.1387343407	0.270663023	0.212439999	0.1309360564	0.2241341025	0.1767468452	0.1291424334	0.1746342331
0.1737968773	0.0923747569	0.2005001456	0.1788446158	0.1278875172	0.1589030176	0.1236528009	0.1577288359	0.140107438	0.0695049986	0.1571622342	0.1756863892	0.1061637104	0.1905651689	0.1601159126	0.167239666	0.1291711032	0.0750610381	0.2075791955	0.1374657601	0.1891090423	0.1933131367	0.1307601929	0.1552989036	0.1293879002	0.1750075817	0.2016782016	0.1081842482	0.1338871717	0.1572694927	0.1387235671	0.2576851249	0.2081164867	0.1304911822	0.2105286568	0.1586690396	0.1241029948	0.1614933014
0.1618721187	0.0825787112	0.1895219535	0.1692158282	0.126330778	0.1387363672	0.1156104058	0.1555095762	0.1180920005	0.0760339424	0.1480371803	0.1737684309	0.0860980675	0.1666993201	0.1578086168	0.1475392282	0.117447108	0.0715599656	0.1967727989	0.1382547617	0.171053201	0.1917843074	0.1295946538	0.1382975876	0.1228243336	0.1668262035	0.1760687828	0.100230895	0.1317999512	0.1480012536	0.1181090698	0.2437685579	0.2048328221	0.1319938004	0.1882131994	0.1407864839	0.1185195595	0.1482615769
0.1503215879	0.0771223605	0.1784230024	0.1568424106	0.1230830848	0.1234901175	0.107480064	0.1525026411	0.0934988111	0.0524396189	0.1433670968	0.1671794057	0.0750746578	0.1498179734	0.1453070045	0.1351034194	0.1065516025	0.0825550631	0.1874892414	0.1360799074	0.1560918987	0.1776377112	0.1274457872	0.1205637529	0.1167461202	0.1587805748	0.1524244249	0.1032297462	0.1285374463	0.1402705312	0.0938678905	0.2276821136	0.189654544	0.1318881363	0.1647817045	0.1158174723	0.1102466807	0.1376588047
0.1308344156	0.0815392658	0.1696367562	0.1445877552	0.1183123812	0.1087746695	0.101103507	0.1488230675	0.0685877576	0.0100177452	0.1415034235	0.1574817896	0.0751454532	0.1339862943	0.1369744688	0.1240317598	0.0958881974	0.0919262469	0.1787644774	0.1322089136	0.1492303461	0.1610872447	0.1263318807	0.1049900204	0.110822469	0.150420785	0.1314831674	0.1002383009	0.1271087974	0.1338770539	0.0746859685	0.2107495368	0.1731100976	0.130377993	0.1428087801	0.0906572491	0.0987137258	0.133881852
0.1105651781	0.0786104947	0.1627012193	0.131932646	0.1049130559	0.0873483047	0.095056951	0.1444413811	0.058204405	0.0196160935	0.139699921	0.1458427459	0.0814697221	0.1166813523	0.1257299483	0.1188794672	0.0850886405	0.0771957636	0.1592427343	0.1284433901	0.1411853582	0.1403723359	0.1180229858	0.0933409855	0.1052918583	0.1428437233	0.1078660265	0.0847470388	0.1269920766	0.1256290525	0.0545651689	0.1922585964	0.1575655341	0.1271087527	0.1196607947	0.068653591	0.0910045579	0.1314492524
0.1664002389	0.1109467074	0.1976188868	0.1863229424	0.1403520405	0.1739074439	0.1037534475	0.152273789	0.1205509603	0.0509358048	0.156878233	0.1789237261	0.1453443766	0.1906956732	0.1470752209	0.1583575755	0.1034685224	0.0821014941	0.1518352479	0.1667077094	0.2158610821	0.1627994776	0.1132571697	0.1599823833	0.1041904986	0.1596757472	0.1693260223	0.1012190282	0.1486267447	0.1424678266	0.138500765	0.2481044531	0.1816701889	0.1368778944	0.1807928085	0.1275895685	0.1217826903	0.165670082
0.1380243599	0.082608372	0.2304829061	0.184999302	0.1468060911	0.1992815435	0.15410541	0.1517922878	0.1726216674	0.1223173514	0.1886011511	0.149450317	0.1474934816	0.2530807257	0.1713674814	0.1687235087	0.1613709033	0.11034403	0.1584827453	0.1555731744	0.198664397	0.1437669992	0.2007664591	0.1831460297	0.142877236	0.1590105593	0.2047207505	0.0999410748	0.1519659758	0.1817972213	0.0777797624	0.2283668667	0.1448009908	0.1846790463	0.1803426147	0.2206917554	0.1645671427	0.1740037352
0.138429597	0.1593013704	0.1899836957	0.1744899005	0.1640861034	0.2070062906	0.1446788162	0.189206332	0.1780998558	0.144346118	0.1661487669	0.1214814335	0.1400714964	0.1769596636	0.1199284047	0.183164224	0.1942954808	0.1387686431	0.1605160236	0.1154197305	0.1789753884	0.1459772438	0.1556504965	0.2016550452	0.1433188021	0.2118376344	0.0911648646	0.0848774612	0.2202907801	0.174564749	0.1167107672	0.2258886099	0.1399718076	0.1999406666	0.2053338885	0.1421096176	0.1354433596	0.1554965079
0.1581163108	0.1436638236	0.2031604648	0.1879781932	0.1673492044	0.2023606002	0.1365856975	0.1887441128	0.1756630838	0.1512457281	0.14986974	0.1292625368	0.139831543	0.2023084462	0.1367795914	0.1890132278	0.1957710385	0.1438646168	0.1392092258	0.1406838	0.1989705861	0.173669219	0.1624630243	0.1975720972	0.1369158179	0.2125103027	0.0987705812	0.1056085527	0.214702934	0.1758510321	0.1099582016	0.2219610065	0.1492347866	0.1824779063	0.2002640814	0.1657011807	0.1274220943	0.1295942962
0.1700401753	0.1100966334	0.2122481614	0.199483484	0.1691877842	0.2000685334	0.1343487203	0.1863470972	0.1648611128	0.1425384879	0.1539542526	0.1385139227	0.1494253278	0.2307614982	0.1564566344	0.187129572	0.1900544763	0.1518619955	0.149104327	0.1673316807	0.2173481584	0.2008636892	0.1871109158	0.1820867211	0.1321175992	0.2120303512	0.1123350859	0.1210858822	0.1822927296	0.1782287955	0.0970583558	0.2198551148	0.1577151865	0.1757037342	0.1906255186	0.1820628047	0.1200930104	0.1128603294
0.179568097	0.0726419836	0.2217339873	0.2083107233	0.1628658473	0.1971859485	0.1324663013	0.1827305257	0.1607562453	0.135883227	0.1880941093	0.1495158672	0.1293432415	0.2413672507	0.1623292416	0.1861341149	0.1799110621	0.1630214602	0.1471925229	0.172477141	0.2279854268	0.208982721	0.2058439553	0.1572791785	0.1318187267	0.1984980404	0.1545253694	0.1302515119	0.1443124115	0.1837915182	0.0843673199	0.2204682827	0.1558185071	0.1759115905	0.1776712388	0.1803620309	0.1238345355	0.1174864471
0.1855588257	0.0505479611	0.2305964977	0.2045725435	0.1522928327	0.1943250895	0.1240460575	0.170829311	0.166205585	0.1357550919	0.1939992011	0.1555112749	0.113573797	0.2412982136	0.1577419788	0.1875210702	0.1663126498	0.166430831	0.136226505	0.1736920029	0.2239552885	0.2143904269	0.2013234943	0.1522577703	0.1341215372	0.187973246	0.2029330283	0.1279723197	0.1544490606	0.1901790053	0.0740130618	0.2110011876	0.1524638981	0.160206303	0.1684520543	0.1977857202	0.1310993433	0.149707064
0.1907405406	0.1839909852	0.1822463423	0.1773416698	0.1778337955	0.1609727591	0.1507817209	0.2269833386	0.1851172	0.1202104539	0.176572293	0.1512266994	0.1748558283	0.198526144	0.1138042882	0.1911367923	0.2041429877	0.1296369731	0.2131938487	0.1293648183	0.1673184186	0.152709201	0.1892695576	0.2149828821	0.1381392926	0.2031344473	0.0972575843	0.1118122488	0.2205935121	0.1530054659	0.136158824	0.2348827273	0.1491517872	0.1974390298	0.2003880888	0.1172147989	0.1710100919	0.1859335899
0.1879124641	0.1479679197	0.1957227886	0.1958084106	0.1836659461	0.1640089452	0.1415446699	0.2181339264	0.1924872845	0.1177901328	0.1623039544	0.1667843163	0.1717078388	0.2184575349	0.1118727624	0.2016117275	0.2088866532	0.1293875724	0.1552131027	0.1357077211	0.1869113892	0.1731608957	0.173027575	0.2124882787	0.1315041333	0.2010211349	0.1182793006	0.1079297811	0.203034997	0.1523020864	0.1430368274	0.236873135	0.1609034985	0.2050533146	0.2128227353	0.1371697485	0.1601485759	0.1390683949
0.190222308	0.1057308614	0.205832243	0.2137495875	0.1890004724	0.169655636	0.1263406277	0.2095446289	0.1797136664	0.1230235323	0.1425566524	0.1785476506	0.1523302495	0.243096903	0.112266399	0.2043459564	0.2150814384	0.1354545802	0.0989193097	0.1428887993	0.2089765221	0.1931662858	0.1649952978	0.2055584192	0.1260622293	0.2011114806	0.145755887	0.1046999469	0.1979866624	0.1597617418	0.1444419324	0.2395786494	0.1720191985	0.2039957792	0.2102589458	0.1577929705	0.1580350697	0.1144460142
0.1943988651	0.0650424212	0.2136953771	0.2305594981	0.1848512888	0.1687875092	0.1134865433	0.2017847896	0.1662182808	0.1313077062	0.1241394058	0.1853593588	0.1257859766	0.2384787202	0.1206704304	0.2051526755	0.2006381452	0.1418331265	0.0997217	0.1477168202	0.2235064507	0.1991414875	0.1782948673	0.1928630173	0.1190229133	0.1948591322	0.1642679572	0.1106683686	0.1991632283	0.170247063	0.1211740896	0.2426227331	0.1711293161	0.1909359097	0.1884735525	0.1602796912	0.1572843194	0.1020417288
0.217246756	0.1962244809	0.2018976212	0.1837117672	0.1856892705	0.1662387848	0.1593782902	0.2352080047	0.1710817516	0.1517076641	0.1794516593	0.1172867641	0.2011591941	0.206032753	0.121914342	0.1887950003	0.2046043128	0.1371695995	0.2129727006	0.1372823268	0.199974969	0.1232470423	0.1809267998	0.193100363	0.1527968794	0.2176051885	0.0736323968	0.1306037307	0.2425088733	0.1572680175	0.1512530446	0.2242116183	0.1478869915	0.1635351032	0.1556177288	0.1216951311	0.1474375278	0.2235158384
0.2176564932	0.1660589874	0.2132532448	0.1934825629	0.1860170662	0.1664972156	0.1627370119	0.2260856181	0.1883565038	0.1575140655	0.1554093659	0.1376583129	0.1916271597	0.2094065994	0.1444446594	0.1959437579	0.1981625706	0.1442752332	0.1904449612	0.15042907	0.2143940032	0.1399374306	0.181606248	0.1928009838	0.1412160993	0.2125860453	0.0992898792	0.1306774318	0.2092022598	0.157965675	0.1578179896	0.2310080826	0.1583825648	0.1658566296	0.1645962149	0.137373805	0.1424912959	0.1850685626
0.1882226467	0.0339840725	0.2146874964	0.2152078301	0.1917286068	0.1302119195	0.127351433	0.1994883418	0.1496716738	0.1439873278	0.1129699945	0.17827034	0.1013244689	0.2094053477	0.1053080037	0.2006541342	0.1601216793	0.153065145	0.0990571752	0.1546168625	0.2163957208	0.1782814711	0.1385822296	0.1787886322	0.1200082675	0.184693113	0.2039146125	0.1030190662	0.1361838281	0.1865053773	0.0977745876	0.2321931124	0.1700349599	0.1531744301	0.1526118815	0.1416765749	0.1073029786	0.0772327408
0.1801581383	0.0358500406	0.207842052	0.2148314118	0.181999132	0.1294196248	0.120356448	0.1917661279	0.1312945932	0.1270103306	0.1327020526	0.1750420779	0.1000133231	0.1926997006	0.0860690996	0.2016555071	0.1372120678	0.1534214616	0.1058431193	0.1563420892	0.2136615813	0.185225457	0.1637552083	0.1620635092	0.1106185392	0.1743039936	0.2123126686	0.1013383418	0.109964177	0.1814280897	0.0795026943	0.2228036821	0.1793849319	0.1396867782	0.1532029212	0.0969323516	0.1089440137	0.0799251422
0.1880305111	0.1977537274	0.1697517335	0.1559244394	0.2025903761	0.1570663303	0.1846438348	0.2222930193	0.1263856441	0.1117293388	0.1743649691	0.0999915227	0.1684049219	0.1931078434	0.0963527188	0.1697525978	0.1936000437	0.0877810195	0.1738341153	0.1005539224	0.1868887693	0.0893200338	0.154242754	0.2289482653	0.1659814566	0.214503184	0.1245488226	0.0997804254	0.2410192788	0.1570155323	0.1834995896	0.2183133662	0.1292355657	0.2009844035	0.1522224694	0.1272564977	0.1321854293	0.2154211849
0.1982093453	0.1797172725	0.177402541	0.1631678194	0.2058832943	0.1545412689	0.1809690148	0.2184447348	0.1454683691	0.1234236434	0.1729503423	0.12591286	0.1916941404	0.2009612173	0.0995577797	0.1762677431	0.1861458719	0.1084138453	0.1745785922	0.1220251173	0.2007405758	0.1098579019	0.189741075	0.2229613364	0.1628421992	0.2200880051	0.11818818	0.1163716018	0.2429900467	0.1543402821	0.1652643234	0.2212758362	0.1404139251	0.2040930539	0.1661040932	0.1321023554	0.131662339	0.2211110592
0.1332577169	0.0687843934	0.2007606626	0.1841582954	0.1542498469	0.104425557	0.1063155383	0.1793509126	0.1217445955	0.1364148557	0.0869608074	0.1850157231	0.0778276622	0.1819894463	0.1096457317	0.1709334403	0.1020823792	0.1642407179	0.0998899937	0.1549530476	0.161671862	0.1840882152	0.1170887649	0.1411412656	0.1146599278	0.1751583964	0.2189187855	0.1356888264	0.0752468109	0.1860458851	0.0659653097	0.1891762167	0.1781160831	0.117014952	0.1386048943	0.1058865041	0.1008325368	0.0520302728
0.1372856647	0.0820460767	0.1952512413	0.1924353987	0.141148448	0.1028494164	0.1010088325	0.1703751534	0.0974992961	0.1151296943	0.0999432206	0.1801937968	0.0800036862	0.1672721803	0.0991466641	0.1673399508	0.10934937	0.1561667025	0.0953721628	0.1644604504	0.1421677023	0.1798825711	0.1153663546	0.1638159901	0.1043134779	0.161204502	0.2179088593	0.1066138893	0.0612836853	0.1844959557	0.0802991465	0.180366993	0.193837747	0.1010453105	0.1365713626	0.0574583001	0.090931274	0.0880990177
0.1671107709	0.1937148422	0.154270336	0.153748244	0.1755451411	0.1386786103	0.1570488065	0.2175749987	0.1157365143	0.0931287929	0.1708094478	0.1367071569	0.1914271265	0.1712218821	0.122511968	0.1540140063	0.1732716411	0.0872248709	0.1700842083	0.1255398542	0.1991494149	0.1160622239	0.1205040365	0.2776188552	0.1773720086	0.2321233302	0.1003112346	0.0227504466	0.2141835094	0.1637331545	0.2103662789	0.2213762105	0.169096902	0.1797777861	0.1638144702	0.121018365	0.1377873123	0.1998746246
0.1898450404	0.1679500192	0.1591321379	0.1603738815	0.1776035279	0.148952499	0.1610056907	0.2135335654	0.1213228405	0.1085528135	0.1664747298	0.1637932658	0.1679720581	0.1760535389	0.1288894564	0.1586074233	0.1835640818	0.1015190408	0.1564910263	0.125179857	0.2126412541	0.14211604	0.1407143325	0.2723905444	0.1747112423	0.2413088828	0.1237438917	0.040037699	0.1983851194	0.175722599	0.1782595217	0.2184781283	0.1756264865	0.1990952194	0.1722322553	0.1244872063	0.141647324	0.1991378218
0.1237498298	0.103317745	0.1512315571	0.2065833211	0.1341283321	0.1406789422	0.1164476722	0.1435303688	0.0874566808	0.1108936071	0.055100657	0.1685034037	0.0896959826	0.1767466664	0.1049465463	0.1753129065	0.0966235995	0.1158093661	0.1052333564	0.1315288991	0.1073906571	0.1580520719	0.0892290995	0.1254776269	0.1211702824	0.1668219566	0.1648642719	0.1341769248	0.0645362884	0.1630469114	0.1126775295	0.1657888889	0.1835061014	0.1103293672	0.1235528737	0.0747984201	0.0511891581	0.0614742488
0.1977477074	0.1867935061	0.1666626632	0.1709939092	0.151928544	0.148738429	0.191706419	0.2202007473	0.1184358746	0.125583604	0.1776897013	0.1708592325	0.2018662095	0.1714150906	0.1473241001	0.1561941653	0.1426060796	0.0964108109	0.1885958761	0.1506823599	0.2121493965	0.1497925818	0.1485912502	0.2367686778	0.1774554998	0.2328470349	0.1065716147	0.0934308246	0.1912782639	0.2036775351	0.1588121653	0.2086478919	0.1573400646	0.1583031416	0.1711187661	0.094973594	0.1532666832	0.1791196316
0.2317323089	0.164777115	0.1715841591	0.1787907779	0.1466939896	0.1625520736	0.177302748	0.2171246409	0.1178725734	0.1398155391	0.1574917436	0.1953579336	0.1910494566	0.1661949307	0.1612567008	0.1591483355	0.1522804797	0.1059181839	0.1684297174	0.1660121977	0.2305897772	0.1680195332	0.1528014392	0.2391706109	0.1778802276	0.2333941162	0.1158414558	0.0908897072	0.1756128073	0.20253025	0.1721882671	0.2104479522	0.1687711775	0.1699255705	0.1928898245	0.1009229869	0.1630316824	0.1894249618
0.2233656794	0.1808523983	0.1686993688	0.1708735973	0.175459832	0.1478287727	0.183008939	0.2234845459	0.1420857608	0.1239052638	0.163244009	0.2399934977	0.1943326741	0.1972005963	0.1435853392	0.1787788272	0.1452293545	0.1316240877	0.1789420992	0.1725990176	0.2224611789	0.1406018585	0.1414344609	0.2322937101	0.1795985103	0.2285626382	0.090190798	0.1467109472	0.1784173846	0.2214703262	0.1524730027	0.2102549076	0.1380345672	0.15315862	0.1341294944	0.1074202135	0.1600690484	0.1559220552
0.2355849594	0.1710975915	0.1759259403	0.1779188216	0.1709565073	0.1613663584	0.167367503	0.2298395932	0.1475140303	0.1394662708	0.1738351285	0.2354728282	0.1768279523	0.2003880441	0.1586531252	0.1857728362	0.1476166397	0.1428975612	0.1800339669	0.1802082509	0.2371366918	0.1561305225	0.1600567102	0.2416840494	0.1808699965	0.2249386162	0.1126785204	0.1575855911	0.1817571968	0.2147733867	0.1418444216	0.2158459276	0.1519142687	0.1559106261	0.1592033505	0.1076434925	0.1689378619	0.1661947072
0.2269595861	0.1982547194	0.1977698058	0.1568894088	0.1680488884	0.1598488539	0.1552558541	0.2445414215	0.1591795087	0.1526750922	0.1491384953	0.2451962233	0.2361358404	0.2038797885	0.0940159857	0.2018381059	0.1447109729	0.1349250525	0.1494168639	0.180181846	0.2434712648	0.1419313997	0.1539793015	0.2192608267	0.1756059527	0.2347899973	0.0818494484	0.1471276134	0.1680859029	0.2288788259	0.2322098911	0.2384182364	0.1506312191	0.1714890152	0.167324394	0.1058314741	0.1453356743	0.1320473105
0.2404342592	0.1847378761	0.2007553726	0.1645040512	0.1755221188	0.1700510383	0.1450341344	0.2448248267	0.1611607075	0.1638249457	0.1597469449	0.2300560027	0.1857566535	0.2229356468	0.1355730593	0.2103817314	0.1556308419	0.1545011401	0.1673349887	0.1905697286	0.2589440644	0.1617263258	0.1635380834	0.2435707301	0.1734190285	0.2312824428	0.097877048	0.1637443453	0.1630905718	0.233221814	0.1781652421	0.2399256378	0.1628561765	0.170639798	0.1828651875	0.116787985	0.1621417105	0.1533365548
0.2081824541	0.2287232131	0.2115764022	0.1536617279	0.1440669596	0.1707201302	0.1545161307	0.2068211883	0.1440448463	0.1703864038	0.1261269599	0.1876924038	0.234537065	0.183055982	0.1135821044	0.2210714519	0.1354681998	0.0981452167	0.0935969353	0.1534181386	0.1984915584	0.1485700756	0.155564636	0.1597522646	0.1674221158	0.2329929173	0.083061032	0.1382476538	0.135486871	0.1887009442	0.2169625461	0.2158948034	0.1573052257	0.1843876392	0.1960537285	0.0943010226	0.1194254905	0.0776395351
0.2345195264	0.2238965482	0.2240199596	0.1729518771	0.1553157717	0.1790751517	0.170801729	0.2182122022	0.1538951695	0.1794294417	0.135446012	0.2037087381	0.246855855	0.2258352339	0.1355026066	0.2262357026	0.1434532553	0.1254512221	0.1291575581	0.1758689582	0.2317848802	0.1682087481	0.1787041575	0.1801243871	0.1840146482	0.245809257	0.0929681659	0.1566997319	0.1485917121	0.2067803144	0.2130309194	0.2223615646	0.166582197	0.1906311214	0.2150617838	0.1044088751	0.1371950805	0.1054449677
0.2441654354	0.1932767779	0.2275322825	0.1818125397	0.1604309231	0.189593792	0.1744020283	0.2219071835	0.1599694192	0.188934356	0.1376030445	0.2023983151	0.2249953002	0.2673911452	0.14973481	0.2317330539	0.1553352326	0.1531685442	0.1615467519	0.2009392083	0.257450223	0.1815160811	0.1864462495	0.2046426982	0.2007225305	0.2503214777	0.1085391417	0.1728056967	0.1544510424	0.2007712126	0.1890468001	0.2294760644	0.1731181592	0.1826669574	0.2367376983	0.1172780693	0.1537786424	0.1238008216
0.2146166563	0.2515558898	0.2357390225	0.1950499564	0.1627238244	0.1912564933	0.1405743063	0.2206764817	0.1473301649	0.1152735129	0.1490024477	0.1981229037	0.2151227295	0.226590097	0.1309823096	0.2233895212	0.1506350189	0.1464584321	0.1160667986	0.1734079272	0.2230832279	0.1656160057	0.1705738902	0.1508946717	0.1662741154	0.2244833559	0.1071875989	0.1612762064	0.130764246	0.1603770852	0.2423266023	0.2716428638	0.1922682822	0.2150155455	0.1794266105	0.1113197878	0.1502756476	0.1326810569
0.1876287162	0.2218944281	0.2434942126	0.1614941955	0.1364070177	0.1916612685	0.1684128195	0.2211038023	0.1559546292	0.1345319748	0.1069587618	0.1840037853	0.2305982411	0.230243057	0.126020506	0.1756439805	0.1517478675	0.1388357878	0.1167365611	0.1567465961	0.2113381624	0.1324996948	0.1673749685	0.125802502	0.1308502853	0.2500297725	0.1000296399	0.1351893693	0.1286039948	0.1439186186	0.2064582109	0.2579766512	0.1932890117	0.1955150664	0.1686991006	0.1193357632	0.1059562266	0.1170973629
0.2022131383	0.2471693903	0.2479618192	0.1767497957	0.1573807746	0.2084964365	0.1530575156	0.2328869104	0.1696070731	0.1442372203	0.1227711886	0.1821412742	0.2327449918	0.2523226738	0.1386859715	0.1986416727	0.1657519341	0.1459593922	0.1185904294	0.1498272568	0.2278720737	0.1540534943	0.1744808108	0.1452625394	0.1318930537	0.2377724499	0.1188514233	0.138263166	0.1279347837	0.1411852539	0.2261664569	0.2683997452	0.213436693	0.2156512439	0.194909811	0.1306456327	0.1309435815	0.144023329
0.2082043588	0.2225836813	0.2523064315	0.1843922734	0.1664741933	0.2246761322	0.1405564845	0.2376485616	0.1730104536	0.1499627531	0.1314423531	0.1773810536	0.2172514498	0.2766049504	0.1521674693	0.2234501392	0.1598959416	0.1491462737	0.1085122004	0.1472367197	0.2470634282	0.1643218249	0.1791445762	0.1648132354	0.1397141665	0.2289882898	0.1389149427	0.1428981274	0.1242008954	0.1440309137	0.2384712696	0.2807785869	0.2159664631	0.2233415991	0.2213906646	0.14285478	0.153325811	0.1673803777
0.2015251517	0.1888642311	0.2575111687	0.1867539138	0.1558195353	0.240621224	0.125264287	0.2411569208	0.1779741198	0.1518829167	0.1276499629	0.170843184	0.1957085729	0.2898029685	0.1668377221	0.2456844151	0.1499961317	0.1506172121	0.1083814129	0.1441325247	0.2676629424	0.1750372201	0.1858052611	0.1845988333	0.144706741	0.2268582135	0.160322234	0.1467623562	0.1245299652	0.1481762677	0.1938446909	0.2852056026	0.2131993175	0.2210917175	0.2486205995	0.1560273767	0.1681280285	0.162400648
0.1776937097	0.2126810551	0.2472847849	0.1504259706	0.1766019911	0.2128134519	0.1651237756	0.2229649276	0.1777478755	0.1431987286	0.0892819613	0.1954577863	0.2220286131	0.2253100276	0.1266271621	0.1621212363	0.136419028	0.1258464307	0.0615769103	0.1714760214	0.2128710151	0.1412814558	0.1919811666	0.1313437372	0.1179141924	0.225916326	0.089913182	0.1236341298	0.1307756007	0.1493527293	0.1904355288	0.2305952758	0.1703529656	0.1547049135	0.1767352819	0.122150667	0.1075411588	0.1327394247
0.1757089943	0.2393785715	0.2602954209	0.1664817631	0.1778117269	0.2211425602	0.1699247807	0.225807637	0.1944735795	0.1314609498	0.0840016976	0.1970980465	0.2263590246	0.2522619963	0.1702817082	0.1815345287	0.1530608833	0.1199740991	0.1091260165	0.1654729694	0.2367991805	0.1646444499	0.197055459	0.1504653543	0.1246217191	0.2287378311	0.1077084169	0.128305614	0.1363310218	0.1606768072	0.2043751776	0.2563076317	0.1947948486	0.1709403694	0.1998504102	0.140695259	0.138122797	0.1511445493
0.1875847429	0.220313102	0.2719736695	0.1796975881	0.1760013551	0.2310169041	0.1691114753	0.217451334	0.2026812136	0.1225208342	0.1025765091	0.1886739433	0.2040182501	0.2767667472	0.2034256905	0.2012260109	0.1518410742	0.1168411523	0.1515495926	0.1628641933	0.2603255212	0.1709415317	0.2029697299	0.1715420783	0.1326421648	0.2283179462	0.123609513	0.1271125227	0.1181968451	0.1741961837	0.2055726349	0.275864929	0.2064598799	0.1851958334	0.2237011194	0.1597920656	0.1731856614	0.1529433727
0.1882261783	0.1869580001	0.2831953168	0.1853779554	0.1629593074	0.2420498133	0.1594110429	0.2133301497	0.210104242	0.1212420464	0.1267677099	0.1760100424	0.1829996705	0.2845898569	0.1927223057	0.2170915306	0.1517311186	0.118843779	0.1388044059	0.162537396	0.2818123698	0.1756735444	0.1995614767	0.1925081611	0.145565927	0.2280448377	0.1401682794	0.1239321232	0.10367392	0.1773758978	0.1828275621	0.2779108882	0.2127998471	0.1946813911	0.2488479316	0.1791659892	0.1811662614	0.1472923309
0.1625776291	0.2094013244	0.231175527	0.1441848278	0.1864750236	0.1771316975	0.1598607153	0.229475975	0.137495175	0.111839518	0.1045929268	0.1850960106	0.2068316042	0.1883742958	0.1462619454	0.1643254161	0.1299404651	0.1115307733	0.1040064693	0.1616678983	0.1964772642	0.1398062706	0.1992320269	0.1752609015	0.1436616778	0.2050737143	0.054931473	0.1167711988	0.1243217289	0.155123204	0.2165475637	0.2246111631	0.1442368329	0.1608462185	0.1720031202	0.1018368676	0.117233485	0.1240279526
0.1808227897	0.2437090129	0.2520756125	0.1575475335	0.2007731199	0.1917996556	0.1733330339	0.23386392	0.1517684013	0.094702214	0.1004435271	0.2019651234	0.2062443793	0.2245678306	0.1671967506	0.1836694479	0.1405650526	0.1055264473	0.1134115756	0.1659594178	0.2306333035	0.1609316766	0.2080408484	0.1879620552	0.1410105526	0.2121173441	0.0752833858	0.1158169135	0.1269915402	0.1686828136	0.2235989571	0.2522298098	0.1652994901	0.1616359204	0.1879640222	0.1230887473	0.1392321438	0.145915404
0.1966143996	0.2389823198	0.2710258663	0.1680652648	0.2060225457	0.2075311542	0.1698156297	0.2245788425	0.167504698	0.0823897421	0.0921858251	0.2033942938	0.1835127622	0.2573692799	0.1888161302	0.2032432556	0.1422564685	0.1016414389	0.1373407543	0.1699633598	0.2628846765	0.1746743917	0.2143679559	0.2018168122	0.1361939311	0.2184669226	0.09465909	0.1146376431	0.125231728	0.1718726754	0.2157637775	0.2793756723	0.1804890037	0.161129415	0.2046332955	0.1446619332	0.161163792	0.1658073664
0.1976023465	0.2041494548	0.2883057594	0.1693195701	0.1938553602	0.2241659313	0.1585033536	0.2159197629	0.1833752394	0.0790663213	0.0856532305	0.193211779	0.1596961617	0.2710417807	0.1960437	0.2172350883	0.1410181075	0.098321043	0.1605887711	0.1731761992	0.2862111926	0.186711356	0.2052949667	0.2086535096	0.1377970129	0.2241891176	0.1139042377	0.1126186773	0.1204528436	0.1644333154	0.1939073503	0.282940954	0.1971479654	0.1517647058	0.2223786861	0.1652246565	0.1759852618	0.1614864916
0.1936987489	0.162832588	0.2842789292	0.1743671298	0.175198257	0.2260418981	0.1474218369	0.2072918862	0.2002868503	0.0875991285	0.1029121429	0.1853071004	0.1234498248	0.2643338144	0.1990193725	0.2199076861	0.137130484	0.1033885777	0.1718263626	0.1711511314	0.2821619511	0.200064376	0.1929038167	0.2089574337	0.1456104666	0.2150897831	0.1335804313	0.1168034077	0.1089377552	0.1569226086	0.1648452729	0.2800855637	0.2128144354	0.1434687674	0.2203622162	0.1744574308	0.1821769625	0.1442323774
0.1654827446	0.1019524038	0.2704319656	0.1896630675	0.1178575009	0.2105806023	0.1213931143	0.1897517145	0.193552807	0.092900604	0.1120105237	0.1593728065	0.0612073317	0.2323297411	0.176560089	0.2065462768	0.1169274226	0.1432372779	0.1317836195	0.137857914	0.2584062815	0.2141608894	0.1241770312	0.200380981	0.1424737722	0.1809907258	0.1639031172	0.1280002445	0.082346946	0.1295661777	0.0891318098	0.2530869246	0.2295302302	0.1286840588	0.1946751475	0.2020769566	0.169023186	0.1345007271
0.2133817673	0.2490796596	0.2070036381	0.1810682118	0.2075798213	0.18140468	0.1677111685	0.2085572928	0.1416513026	0.089114897	0.1271201074	0.1848954856	0.2204065919	0.2008630037	0.1858023107	0.1994976848	0.1571210623	0.086489588	0.1352488995	0.1764291227	0.2297700644	0.1680673659	0.2140833288	0.1738246083	0.1606406718	0.2048350871	0.0760109201	0.0745931938	0.1283501983	0.1481599063	0.2407314479	0.2269386202	0.1755985022	0.1791028529	0.1911148876	0.1116693765	0.1370583773	0.1234211028
0.2055192441	0.1774209589	0.2373984158	0.2017887086	0.1816388667	0.2286017239	0.1480006278	0.1900609285	0.1906801164	0.0603566617	0.1353208274	0.1826782376	0.1514900178	0.2597721219	0.1896534562	0.2314598113	0.1574074924	0.0864574015	0.1610621661	0.1779663414	0.2708732784	0.208783716	0.1838043779	0.2017175555	0.1212354153	0.2007477283	0.1401981115	0.1019246131	0.1110866666	0.1489477754	0.1567000151	0.2569320798	0.2129303217	0.1537063718	0.2414530516	0.1572028399	0.1565960646	0.16888538
0.1718390584	0.119006902	0.2277496308	0.1971132606	0.1427269578	0.1997162253	0.1400227547	0.1746979952	0.1899501383	0.1113669053	0.1460456997	0.1601439118	0.0662430972	0.2522200942	0.1812010407	0.2089335024	0.1376998574	0.1164889559	0.1720148474	0.1571713239	0.2466642112	0.2255755365	0.1524773538	0.1828814447	0.1305657327	0.1676219702	0.1830614209	0.1193833128	0.1129786521	0.1373572052	0.0801777914	0.2295728177	0.2231149375	0.1426604539	0.2187416255	0.1813139319	0.1575514227	0.1384790689
0.1570454687	0.110625416	0.2150975466	0.1845506728	0.1396573484	0.1760083735	0.1339686215	0.1700370461	0.17194888	0.094679974	0.1535691768	0.1503024548	0.0640251711	0.2349755168	0.1788920164	0.189283058	0.1335931569	0.1132199243	0.1564132124	0.1521478891	0.2253347635	0.2270102352	0.1421636194	0.1668643802	0.1362735629	0.1573607326	0.1928291172	0.1153684407	0.1118544266	0.1293097585	0.0728963837	0.2176012397	0.2224451005	0.1484227926	0.1891764402	0.1794129163	0.1486206651	0.135591805
0.2045589685	0.164896965	0.2135659605	0.217943579	0.1893786639	0.2132709324	0.1543269604	0.1721137166	0.1974615455	0.078343071	0.1562785655	0.1916020662	0.1337485313	0.2384877503	0.1839524657	0.1964061558	0.1416314989	0.0846863538	0.160367161	0.175482288	0.2537439466	0.2178658545	0.1655957103	0.2062790096	0.1492208689	0.1897193193	0.1822472364	0.0953715667	0.1251422614	0.1966098249	0.1411800236	0.2167008072	0.1979916543	0.1695916653	0.2228679061	0.1849576086	0.1404386908	0.1822763532
0.196641311	0.1561646461	0.2139000297	0.222950995	0.1745232195	0.1945488304	0.1535639465	0.1625088751	0.1929868609	0.0713785738	0.161085248	0.1822315305	0.1308817416	0.2398247868	0.1691606194	0.1832223237	0.1363189369	0.0938797146	0.1715370417	0.1646699607	0.247155875	0.2161242515	0.1473513991	0.2018522769	0.1459780782	0.1762697548	0.2037543803	0.1082916632	0.115341343	0.1969597936	0.1296448261	0.2133383453	0.2056393027	0.1587238014	0.2274036407	0.1875353009	0.141048789	0.1790401787
0.1848461628	0.1495906413	0.2065168619	0.2125935555	0.1663517654	0.1720213592	0.1454363018	0.1539446861	0.1860114038	0.0745137185	0.1644474119	0.1646227837	0.1293175519	0.230575338	0.1549154371	0.1695089638	0.1310974956	0.1006316096	0.1668314785	0.1554660797	0.2270237505	0.2066285908	0.1399522126	0.1888125688	0.1428362727	0.165533945	0.229222551	0.112519443	0.1159158796	0.1796705425	0.1260194927	0.2061827481	0.2058192045	0.1545889974	0.2228081673	0.1780024171	0.1393396258	0.1620956808
0.1734568179	0.1488149315	0.1928406507	0.1988714486	0.1543266624	0.1473319829	0.1368075311	0.1456911415	0.1776357442	0.0931292921	0.1579022706	0.1460458338	0.125933975	0.2185739279	0.1450334787	0.156560421	0.12410786	0.0963529572	0.1536746621	0.1490950584	0.2066972703	0.1973470151	0.138683185	0.1746166199	0.1395575106	0.1558807194	0.2358858585	0.1117230877	0.1194841415	0.1621208936	0.1191393659	0.1986501217	0.2048398852	0.1569212526	0.2152750343	0.1679893881	0.1314119548	0.1504824311
0.1609443128	0.1459390372	0.1794480681	0.1855313927	0.1391788423	0.1212743074	0.1277897209	0.1368609816	0.149630487	0.1025024652	0.1486697346	0.1354150176	0.1164020896	0.2037034929	0.1346730143	0.1447575539	0.1154908761	0.0854692161	0.1455661953	0.1442697644	0.1875167489	0.1900804043	0.1332175583	0.15895015	0.133417502	0.1473843157	0.222900331	0.1243023872	0.1228333488	0.1452114284	0.1095034555	0.1874097139	0.2038986832	0.155989036	0.2078809142	0.1568454206	0.1173607334	0.1438330114
0.1429973841	0.1300269067	0.1663383842	0.1727626473	0.1270897985	0.0970190018	0.1185285375	0.1315200329	0.1166022569	0.0782901198	0.1415963769	0.1329586208	0.102867417	0.1833879799	0.1273126155	0.1349493563	0.1067458987	0.0890929028	0.1421230733	0.1409952641	0.1715815216	0.1782173961	0.1244207844	0.1437551081	0.1245437488	0.1395508796	0.2008135915	0.1256583631	0.1156881526	0.1297254562	0.1052698046	0.1836020201	0.1924943328	0.1404376775	0.1935118884	0.1327975094	0.1015789062	0.1419837177
0.1260709912	0.1175731421	0.1547721773	0.1595297158	0.1196357533	0.0712911487	0.1099404767	0.1246728078	0.0810262859	0.0545240007	0.1365269721	0.1333257109	0.0890840143	0.1642179191	0.1163213998	0.1254544705	0.0980649963	0.0880841017	0.1414115578	0.1378619522	0.1620963067	0.1639331132	0.1191253215	0.1295477152	0.1157057434	0.1319298446	0.1754099131	0.1006077081	0.1072263718	0.1169012636	0.1135654077	0.1804752499	0.1781802177	0.1282057166	0.1595927626	0.1045213938	0.0847699791	0.1430002153
0.1730995774	0.1343994737	0.1897962689	0.2169044763	0.1742004752	0.1613657624	0.1031687856	0.1499472559	0.1579909772	0.0985489562	0.1641938686	0.1679858565	0.1495497674	0.2040405124	0.1444165111	0.1422841251	0.1046681181	0.1120934486	0.1666846424	0.1594444364	0.2059163898	0.2035038471	0.1231314987	0.1748644114	0.1176556945	0.1584242135	0.1688372493	0.1139624789	0.1241334975	0.1486833394	0.1352502555	0.2019010037	0.1893995404	0.1419309825	0.1836095452	0.1680983901	0.1250415742	0.1622225642
0.1741052866	0.1382473558	0.1719438732	0.2059479058	0.1651153117	0.1399375945	0.0906884	0.1377105117	0.1404962689	0.0947005004	0.1549568772	0.146442011	0.1343217492	0.1907231212	0.1312211007	0.1255774647	0.102863051	0.1057426557	0.1595384926	0.1430805773	0.1861558557	0.1986486465	0.1213940755	0.1622102857	0.1097306907	0.1491647661	0.1510938704	0.1261877567	0.1209880933	0.1268564165	0.110090822	0.1973469257	0.1854488403	0.1278320402	0.1716723144	0.1374703497	0.1132582352	0.1562349945
0.1740724146	0.1323290616	0.1544829309	0.1937156618	0.1550100446	0.1246951744	0.0824910998	0.1263594925	0.1230676845	0.0928875953	0.1462536752	0.1279906929	0.1137388721	0.1700907797	0.1265143305	0.1128300726	0.1009962112	0.1017012596	0.1547224075	0.1379829198	0.1692965776	0.1833586544	0.117686823	0.147868216	0.1025466993	0.1403442323	0.1352089047	0.1338336766	0.1156528816	0.1043418124	0.0993891209	0.1938177347	0.1695453227	0.115518555	0.163446188	0.1023550853	0.0973558426	0.1516708285
0.1593812406	0.1907682121	0.1748690605	0.1791565716	0.1599629223	0.1812826693	0.0974068642	0.1474032998	0.1485183686	0.1802955866	0.0937188789	0.1509245187	0.1322148889	0.1793345064	0.1920692325	0.154256478	0.1417389065	0.140703395	0.1844041795	0.154950276	0.1833362132	0.1594232023	0.1463800967	0.1723809093	0.1385361254	0.1737981737	0.1662028134	0.1445456743	0.2545849383	0.1726304144	0.1378347576	0.1988317519	0.1715069413	0.1873226315	0.1605498046	0.1917145103	0.186244294	0.1298560798
0.1482958347	0.1881976873	0.2087457329	0.1917431504	0.1340246201	0.1811293364	0.0951663405	0.1747835577	0.1628265828	0.1258228719	0.1472314596	0.1859724373	0.121996209	0.2072909176	0.1155466214	0.1827898473	0.1249957532	0.1263045371	0.0829382539	0.1730516404	0.1915436238	0.1731951088	0.164046675	0.2088855952	0.1094189808	0.1787398756	0.1931124479	0.1394795179	0.1599384248	0.1743144989	0.1532736421	0.1496953964	0.1849841625	0.1522366554	0.1841104925	0.1795746684	0.1516288817	0.1569768637
0.170198366	0.1348708123	0.2043438852	0.1526217461	0.1743847281	0.2250883877	0.1465301067	0.1676535457	0.1626159102	0.1271345317	0.1885204315	0.1220455319	0.1429992914	0.176165849	0.1231598631	0.1810820848	0.153732568	0.1262123734	0.1848269403	0.1288030893	0.2011205852	0.1127466261	0.1736835241	0.2164942324	0.1401141286	0.1505959332	0.1272218525	0.1007544994	0.1760737002	0.1544328183	0.1091562286	0.188950792	0.1463081837	0.1535642594	0.1914707571	0.2098977268	0.1538729817	0.1259507984
0.1836921275	0.1331600994	0.2103546858	0.1668265462	0.176135689	0.2285809666	0.1437169909	0.1680903882	0.1707285196	0.1289914399	0.1798012555	0.1338306814	0.1252367795	0.213874951	0.1561837494	0.1768012792	0.1440366358	0.1276886463	0.1461613178	0.1395858526	0.2054459751	0.1338740289	0.1992340684	0.2146436274	0.1224771142	0.1433949769	0.1787860841	0.0823436081	0.1661545187	0.1585974395	0.0895791054	0.2002854496	0.1612768471	0.1600984931	0.1894339025	0.2288485318	0.1746800244	0.1424073577
0.1964061111	0.1091665328	0.2223133445	0.1822341084	0.1724182814	0.2234989852	0.1397848874	0.1665806919	0.1884412915	0.1289209127	0.1458135992	0.1472695917	0.1098523885	0.2352994829	0.1826159954	0.1741271019	0.1308002919	0.1275496781	0.1266346872	0.1493362784	0.203460142	0.147199586	0.2145257443	0.2063011676	0.1098426133	0.1391083449	0.2013819665	0.089347735	0.1453158259	0.1683720946	0.0720405802	0.2161626369	0.1658221334	0.1681144685	0.1777619869	0.2217592746	0.1676219106	0.1424459666
0.2184225768	0.1881105006	0.1272028983	0.1156877726	0.1147918701	0.0903581977	0.1438234746	0.1543749422	0.0788035765	0.096758768	0.1271886677	0.1861475706	0.2055513561	0.1265231222	0.1104359403	0.1128497273	0.1283306628	0.1011788324	0.1426765621	0.1787656099	0.1257860959	0.105686821	0.0491764992	0.212653771	0.1647958159	0.2025795281	0.1343352199	0.0973649323	0.1259173453	0.2020278126	0.1948634684	0.1383564174	0.1091417223	0.088612847	0.1045796424	0.0609161593	0.1109712645	0.124931179
0.2503477633	0.1809645295	0.1448768675	0.1322185993	0.1009085178	0.1107167155	0.1454801112	0.1649673283	0.0747589543	0.0982099921	0.1093178615	0.2258723974	0.2144817859	0.1325031221	0.0894853473	0.1264841706	0.1435610056	0.1112971455	0.1371153295	0.1878112108	0.1321476251	0.1208898649	0.0590079427	0.2112206817	0.1555722505	0.2188965529	0.1452646405	0.0966264158	0.116147548	0.2152462155	0.1613094062	0.1456669271	0.1228414848	0.0977464244	0.1297447383	0.0617649704	0.1237820536	0.1459961683
0.1865816116	0.0991684198	0.1760980785	0.1439642757	0.1244571209	0.1558623612	0.1606290787	0.1983893216	0.124994576	0.1394241154	0.0840959102	0.1634056568	0.1444092691	0.1350302845	0.0835196525	0.1153325662	0.111145243	0.151461482	0.0645249039	0.1743765771	0.1468382776	0.1112098843	0.1054730192	0.1403805315	0.1269179285	0.1770523787	0.0570791811	0.1366698146	0.0999817327	0.1455865353	0.1417955905	0.1759786755	0.1092684567	0.1168305725	0.1377230734	0.1136334538	0.0644401386	0.0665351301
0.2144289911	0.2153633386	0.2087542862	0.179630667	0.1949529648	0.1952790469	0.1373149157	0.1880245507	0.1254934371	0.1249068007	0.1042001843	0.1876493096	0.2036025375	0.1987622976	0.1638341248	0.1725325435	0.1340916604	0.1104712859	0.097777009	0.2086784691	0.1907682866	0.1715822816	0.1680877507	0.166311264	0.1361931115	0.1884971112	0.0886276737	0.1033095792	0.0912878513	0.1841742247	0.2214217484	0.2246050835	0.1713850945	0.1596512794	0.1790424287	0.1153246015	0.1416435242	0.108477369
0.2113506049	0.2142764032	0.2311059535	0.1975879073	0.2103513628	0.2179594487	0.144374758	0.1842880547	0.1392189264	0.1391538382	0.1207690835	0.1942929327	0.1973814964	0.236141324	0.1605947763	0.1985792369	0.1360272914	0.1120330989	0.1106462181	0.2071911991	0.2163646072	0.183719933	0.17985636	0.1801199317	0.1380443573	0.180427298	0.1074157506	0.1027703956	0.0786005557	0.2030960619	0.2239375263	0.2605633736	0.1745432168	0.1716571301	0.196711719	0.133039698	0.1566399783	0.1375193894
0.1959249228	0.1993199289	0.2507230043	0.2038256228	0.2040137947	0.2345317751	0.1490707099	0.1854866892	0.1534769535	0.1521872878	0.1318081617	0.1851146966	0.1888429224	0.2529579401	0.157903567	0.2058626264	0.1392788142	0.1131346524	0.1226969063	0.2061227113	0.2284213007	0.1938285828	0.1704388559	0.1861116439	0.1431245357	0.1827097535	0.1269796491	0.1100027114	0.0730663687	0.203156665	0.2030554265	0.260931015	0.1780860871	0.1659286916	0.2139891386	0.1451259553	0.1565396935	0.1356458068
0.1829362512	0.1684616208	0.2419784516	0.2098655403	0.1873515844	0.2219726592	0.149410367	0.18530792	0.1690395921	0.1516295224	0.1210916713	0.1758565009	0.1614523381	0.2581763864	0.1586605906	0.2037444115	0.1427436769	0.1135719046	0.1186056733	0.2004687637	0.2239550799	0.2057651132	0.1601418108	0.1912816018	0.1507452279	0.1746596247	0.1480444521	0.1243333295	0.0912622139	0.1976843774	0.1621116847	0.2545898855	0.1850447655	0.1593633443	0.2204218656	0.1527807862	0.1587908119	0.1287735105
0.2079858333	0.2026060522	0.240441978	0.2043349296	0.1848561019	0.202905342	0.1655467451	0.2131711394	0.1771268398	0.1293017268	0.139294073	0.2045795918	0.2022446543	0.225219965	0.1787860245	0.1764109433	0.148792699	0.1132651493	0.1462450176	0.2368902117	0.2282276899	0.1969388723	0.1802231073	0.172983557	0.1497040838	0.1973992139	0.12280377	0.0796987936	0.1097411066	0.2015572488	0.2166579515	0.2490168214	0.1740043163	0.1619442105	0.1925285161	0.1589771211	0.1556595713	0.1482033879
0.1998131126	0.1746753156	0.2385639399	0.2139886916	0.1988021582	0.1881477982	0.1679143161	0.1965662837	0.193364501	0.1548548192	0.1319631785	0.1999192685	0.1703302413	0.234065339	0.1772470623	0.1775974035	0.1547783017	0.1216415018	0.1384776831	0.2313946784	0.2260392457	0.2119263858	0.1673338264	0.1778107733	0.1562759727	0.1786159128	0.1408459991	0.0958095193	0.1056424677	0.1872257888	0.1745337695	0.2622362673	0.1797410548	0.1687197089	0.1944849044	0.1660239846	0.1572854817	0.1524373889
0.1929709911	0.1598739922	0.236592263	0.2229925394	0.1987333745	0.1764115244	0.1696460247	0.1847333163	0.19968687	0.1538213789	0.124441579	0.1952667236	0.1370766759	0.2425237894	0.1592614055	0.1799471229	0.1563877612	0.1333906949	0.1331169605	0.2109974772	0.2235874832	0.2275082469	0.1602288783	0.1837029755	0.1552642286	0.1656333059	0.1560157686	0.1136561111	0.0943191424	0.1768272817	0.1315216571	0.2713655531	0.1873823553	0.1753885597	0.1972592324	0.1733576804	0.1551573873	0.1606056243
0.187646836	0.1537611932	0.233331129	0.2324606627	0.1805698425	0.1668936312	0.1647309363	0.1786848605	0.1899450719	0.1508117765	0.111486949	0.1891594827	0.1099874675	0.246468395	0.1391119957	0.1783557087	0.1574158072	0.146585077	0.1198783144	0.1903390586	0.2203815281	0.2327159792	0.1415593177	0.1803851277	0.1488035768	0.1575438231	0.1749100834	0.1221540421	0.0835755467	0.1686271578	0.0967213139	0.2626317739	0.19035092	0.1520082802	0.200908944	0.1801771373	0.147886008	0.15433833
0.1719812602	0.1594188511	0.2202777565	0.2258132845	0.1651939154	0.153738901	0.1517063826	0.1757238209	0.1808394343	0.1463142931	0.0959039554	0.172390908	0.0950045437	0.2421316206	0.1207600981	0.1675849557	0.1573543698	0.1351687312	0.1011596322	0.1697207838	0.2127625197	0.2328304052	0.1312039495	0.1709761322	0.1421095133	0.1521325856	0.1995480508	0.1381562501	0.0799211785	0.1590316594	0.0741280839	0.2417365313	0.1931545883	0.135792017	0.1927974969	0.1655807197	0.1385542899	0.1410013884
0.2111184895	0.2242599726	0.2070549428	0.1607611775	0.171857968	0.1368048042	0.1612459719	0.2216358632	0.1693428606	0.034586966	0.1573586017	0.2165813446	0.2048776001	0.177853018	0.1763112694	0.1581951529	0.1314233392	0.1006599963	0.1440781653	0.2339549363	0.2023905218	0.153261885	0.2055606544	0.1593575478	0.1554215103	0.2193050981	0.0884258822	0.0263131596	0.0910675004	0.233694464	0.2357182205	0.2581428289	0.1519556642	0.1907893717	0.1731725484	0.1834962666	0.151369065	0.1205584407
0.2128923535	0.2025800198	0.2265430391	0.1739687473	0.170549944	0.1344065219	0.1641096622	0.2301519066	0.184763521	0.0547759198	0.1524459273	0.2212591022	0.1894804984	0.2055104971	0.1758434922	0.178526476	0.1340854764	0.0959696174	0.1633352935	0.2309332192	0.2268444002	0.1667525023	0.2007202208	0.1653178483	0.1507828087	0.2215877473	0.1118020415	0.0327282958	0.1047016457	0.2440739572	0.2171362638	0.2743432224	0.1673088074	0.1721206903	0.1895563006	0.2007042319	0.1517300159	0.1469611973
0.1979508251	0.1739393175	0.2377376407	0.1829050183	0.1759653389	0.137061134	0.1548671424	0.2558986545	0.2017124593	0.0791159049	0.167036429	0.2134460807	0.1657851487	0.2118907124	0.1818731129	0.1817834377	0.1407773793	0.0995766371	0.1703048646	0.2301075161	0.2326298803	0.1798011363	0.1936327368	0.1672462076	0.1487230957	0.2154476494	0.1337533593	0.0446108058	0.1328268647	0.237101078	0.1943202913	0.2699594796	0.1830591112	0.1552083343	0.1974139214	0.2118615061	0.1565880179	0.1529772729
0.1828396469	0.1457309425	0.23239474	0.1930300593	0.183759138	0.140543133	0.1457948238	0.2462510765	0.2187822461	0.1049150527	0.1733232886	0.208189711	0.1339522451	0.2146576643	0.1868234128	0.1825029701	0.1462340355	0.1113103181	0.1716714054	0.2238800526	0.2324414253	0.1963849515	0.1786939651	0.1705342084	0.1484574825	0.1998747736	0.1410257369	0.0627213567	0.1377580315	0.2301857024	0.1617027372	0.2678750753	0.1958535016	0.1448074281	0.1964077652	0.2231681794	0.1633219272	0.1609908342
0.1693037599	0.1281483769	0.2276805341	0.2046104968	0.1837573051	0.1448623091	0.1366421729	0.2314108163	0.2092410624	0.1275484264	0.1675712317	0.2047961652	0.1085602865	0.2175496519	0.1760618687	0.1828933656	0.1461894512	0.1278864145	0.1718403697	0.208764568	0.2327433676	0.2162474245	0.1588923186	0.174383536	0.1415394545	0.1876561344	0.1489086747	0.0805851519	0.1153949872	0.2200870365	0.1307107806	0.27190575	0.2050223947	0.1392596513	0.1953036785	0.23451823	0.1604897827	0.1721094251
0.1593901068	0.1213167757	0.2234968096	0.2178887725	0.1885684878	0.1496933997	0.1254098564	0.2145235538	0.1988732815	0.1495242566	0.1613963991	0.2024076879	0.1027682126	0.2177197784	0.1586420089	0.1823736578	0.1447977722	0.1438590586	0.1689971089	0.1950337887	0.2309662402	0.2244925648	0.1371133029	0.167853862	0.1326598227	0.1785742491	0.1556561291	0.0916776732	0.1006526276	0.2084746212	0.1104379892	0.2683314085	0.2005043775	0.1263965517	0.1939180046	0.2292134166	0.1519403607	0.1796461791
0.1474594623	0.1219844669	0.208782658	0.2188451886	0.1929197162	0.1491424143	0.1130421609	0.1998614222	0.1881940365	0.1534725875	0.1557775736	0.1912191212	0.1014777198	0.2167804986	0.1408064663	0.1812683046	0.1420243979	0.1400563717	0.1558603942	0.1803105325	0.2225480378	0.2253960073	0.1271613091	0.1610583961	0.1221846938	0.1678851992	0.160476774	0.0919228867	0.0899159759	0.1870838851	0.0939722508	0.2682115138	0.1925361604	0.1117919832	0.1843510866	0.2083292156	0.1436958164	0.1810142547
0.1357845664	0.1311362535	0.1911730617	0.217230022	0.1821842343	0.1480465382	0.1014350951	0.1848320216	0.1753984392	0.1366832256	0.1415180862	0.1710982472	0.1139256656	0.2180806696	0.1274627447	0.180074811	0.1368912011	0.1321231723	0.1439579427	0.1644266993	0.2119575441	0.2269364446	0.1258622855	0.1551331729	0.1108489484	0.1545378864	0.1618010104	0.1148660928	0.0854906589	0.1653304249	0.0893776342	0.2690940499	0.1867572367	0.1021964476	0.1725783199	0.1859917194	0.1329732388	0.1857853532
0.1895642877	0.2020833194	0.2164478302	0.1565520763	0.1740497649	0.1463120282	0.1412113756	0.2077030241	0.1662736982	0.0473284088	0.1523351818	0.1998494565	0.1939719319	0.1808419824	0.1768925339	0.1849407703	0.1195310056	0.1001960561	0.1558676958	0.1961720139	0.2090236843	0.1478080451	0.1516765207	0.1678504497	0.1714094877	0.1816799641	0.1343179941	0.0176070053	0.1142015085	0.2093333751	0.2033896744	0.2478961349	0.1597165316	0.1975268573	0.163280338	0.1744444817	0.137221083	0.1546899378
0.1627353132	0.094028689	0.2213101238	0.2027594596	0.1625414938	0.1640203595	0.0959804729	0.1323014796	0.1836222857	0.1140945628	0.1907795966	0.1869791448	0.1094686389	0.2360833585	0.1623017341	0.1783021092	0.1396522671	0.120905146	0.184637785	0.186959058	0.2230677158	0.1867489219	0.131940186	0.1820200384	0.1342743337	0.187947005	0.1720255315	0.0777305067	0.1261600554	0.1955431402	0.1199978516	0.2435903549	0.1998433322	0.1296595186	0.2005665004	0.2135735452	0.1521311849	0.1783646792
0.14783144	0.0894242674	0.2050959021	0.1992549747	0.1655738503	0.1673820019	0.0893232152	0.1160450354	0.1780835688	0.1359260082	0.2107739747	0.1787651181	0.1130939126	0.2153215855	0.1497813463	0.1662290841	0.1376354694	0.117113322	0.1761146188	0.1755605638	0.2126425505	0.1902559251	0.1211941019	0.1731436253	0.1257391274	0.173941955	0.1597508192	0.0899046287	0.1235783994	0.1883794069	0.1188647226	0.2263673842	0.1959782243	0.1222469956	0.1926236451	0.192895636	0.1460279673	0.182413131
0.1182003543	0.0955663249	0.1696185768	0.1993302852	0.1358328611	0.1723566949	0.0739433169	0.0938720182	0.1479044259	0.1221226901	0.1822927594	0.1484695524	0.1329541653	0.1781619489	0.1243720204	0.1400930434	0.1325052679	0.1059455723	0.1629139781	0.1627828628	0.1934359521	0.1952491403	0.1096753404	0.1551466584	0.1169504449	0.1371086836	0.1266337186	0.1109704673	0.1128641963	0.1686390489	0.1054060236	0.2115067244	0.1757918745	0.1095908359	0.1720795482	0.1436204016	0.1238457114	0.1886789352
0.1386711597	0.1559051722	0.1716404706	0.2135121077	0.1887595803	0.2059648335	0.1217309162	0.1605520844	0.1627544463	0.189703092	0.1055681258	0.1625446826	0.1597685218	0.2205479294	0.1586617082	0.2006456107	0.186121732	0.2148405463	0.1246565878	0.1699574888	0.2090535462	0.2017528713	0.1742357761	0.1328413486	0.1321514547	0.1590709686	0.1456441283	0.1924479455	0.0556151234	0.1816853434	0.1238748878	0.1810699552	0.206646353	0.1694437563	0.1600973308	0.1413692832	0.182892397	0.1169094816
0.1429278255	0.1474782974	0.1570030749	0.2002421319	0.1759159416	0.1754112989	0.1379091293	0.1152022183	0.1485127062	0.1800606847	0.1099119708	0.1669128537	0.1072642207	0.2118851095	0.1426317692	0.1815721989	0.1838000864	0.1579508185	0.1536968797	0.1269208044	0.2360848188	0.1792062819	0.1805148274	0.1262797266	0.1319404393	0.1541785598	0.1295808554	0.196519509	0.0547962375	0.1260240078	0.1143727154	0.1682791263	0.1780750006	0.1662671715	0.1755325049	0.1276689023	0.1515284777	0.1381617039
0.1773423105	0.1275253147	0.1829131842	0.1720240563	0.1666647792	0.2015933692	0.1539367586	0.1668973863	0.1868031174	0.1445164531	0.1220354289	0.1695185155	0.1424526423	0.1589516699	0.167611599	0.1834106892	0.1032021269	0.1173568293	0.1119018346	0.1673787534	0.1824687272	0.1430289596	0.1053142026	0.2067047507	0.1105452925	0.1929195374	0.1486205757	0.1565093994	0.201037243	0.1848223507	0.1215353459	0.1852242649	0.192646876	0.1192329079	0.1686744094	0.2022258788	0.1635401398	0.1367728114
0.1661352217	0.150383845	0.1552041918	0.1736887991	0.1670373678	0.1778898239	0.1724446267	0.1136885956	0.1305224895	0.168092832	0.1058692485	0.189042896	0.1296636015	0.2057376951	0.1584020406	0.1280586421	0.112314567	0.1562175602	0.1646618098	0.1680091023	0.2478199899	0.1640985161	0.1630770117	0.1591521204	0.0988363177	0.1416562498	0.125084281	0.178521648	0.0701579228	0.1795605421	0.1180973351	0.1819843352	0.1845674366	0.1716601849	0.1712161303	0.1180654243	0.1265777498	0.1529216021
0.17503497	0.0862523466	0.2117664516	0.2025981247	0.1312441081	0.1604593694	0.1077343449	0.1906687468	0.1690396667	0.1370650828	0.1257173717	0.1570908725	0.1226957887	0.1564647257	0.1277135164	0.221262306	0.1455138475	0.1213435084	0.1028327346	0.1732749194	0.1903072894	0.1853857636	0.1339156032	0.1937560141	0.1381028742	0.1970314533	0.1717511564	0.127078712	0.1847266108	0.1974950433	0.1252568513	0.1414314806	0.198059544	0.1704126298	0.1519732922	0.1925414503	0.1622142643	0.1755155027
0.1699874848	0.1564371735	0.194057852	0.1834751666	0.1506823748	0.1557121277	0.1164887175	0.1773073971	0.160001114	0.1560412049	0.0927441195	0.1570201069	0.1236996949	0.1393679082	0.1555152088	0.1944231093	0.1306525767	0.1239250526	0.161631003	0.171708554	0.1883352995	0.1739336699	0.1295672655	0.1942576617	0.13528727	0.1906842142	0.1615590453	0.126324296	0.2024260759	0.2042651773	0.1474646628	0.1498125196	0.1871409416	0.1709184647	0.1469457448	0.1929094344	0.1531500816	0.1380484104
0.1657594293	0.1702854782	0.159496814	0.168864131	0.1649911255	0.1589035243	0.1234649867	0.1643368304	0.1374606192	0.1650985479	0.0775422379	0.1532168537	0.1315731555	0.1397272944	0.1781285256	0.1645480394	0.1213993281	0.1353219002	0.1710149348	0.1706643403	0.1865071207	0.1618536413	0.1377295256	0.1913568527	0.1253138632	0.1737624556	0.1652411819	0.1341659874	0.1865698844	0.210738793	0.1361773014	0.1702149212	0.1828047335	0.1718001813	0.1541538835	0.1680624187	0.1465256661	0.1404723227
0.1517415047	0.1539362073	0.207327947	0.2007034719	0.1226637587	0.1459489167	0.0908743292	0.1763035953	0.1393467933	0.1442380995	0.1027872637	0.1696885377	0.1105620041	0.1376940459	0.0849719197	0.1941332519	0.1565116346	0.1315643489	0.1314471215	0.1656973958	0.1962106675	0.1916188598	0.1463128775	0.1934022456	0.1356594414	0.1960881352	0.163365379	0.1427411139	0.1553829163	0.1929796934	0.1390435398	0.1262670159	0.1879662722	0.1488213986	0.1652805358	0.1722789407	0.1104619727	0.1692669988
0.1448236704	0.1486072093	0.1978711337	0.1845345944	0.1311119348	0.1481534094	0.0910733417	0.1622218639	0.1088968068	0.1696376354	0.0608184636	0.1648762673	0.1046360135	0.1502512246	0.1020312235	0.1668597609	0.1532859802	0.1303737462	0.1590235233	0.1688433886	0.1970838904	0.181210354	0.1407575309	0.1841117591	0.133404538	0.1882851571	0.1588653028	0.1318881959	0.1832240522	0.1984576583	0.1500008851	0.1449954957	0.1779472381	0.1650165021	0.1711236686	0.1823313385	0.1114372462	0.1380560696
0.2215963453	0.2274603099	0.2396754175	0.1863600016	0.1506003141	0.1583077013	0.1407235712	0.1927825958	0.1653478742	0.069623217	0.1388756931	0.2061221153	0.1788606048	0.2374069989	0.1665022075	0.1881580204	0.1609006971	0.1386731565	0.1753664613	0.1936008036	0.20101282	0.1635530144	0.1326389462	0.1741303056	0.1550741345	0.2076595277	0.15752846	0.036747314	0.088419199	0.1613832563	0.1942614764	0.2249830216	0.1761953384	0.1628651321	0.1696663648	0.1646790355	0.1348954737	0.1460582465
0.1541816294	0.0984132737	0.2005781829	0.1951906681	0.1227025315	0.1906630099	0.1100058779	0.1104146019	0.1747784317	0.133247003	0.1397761106	0.1508987993	0.1006574631	0.2294065356	0.1300566792	0.1615873873	0.1507854164	0.1032336354	0.1276951879	0.1644032002	0.1977378875	0.1685156822	0.1286573708	0.1484951675	0.1096579656	0.132738933	0.1663571596	0.1116586775	0.1217195615	0.1441480815	0.10907574	0.2180806994	0.1980050504	0.1229337975	0.1905133724	0.1716123521	0.1364864111	0.1698392779
0.1334153861	0.1030868888	0.1814795285	0.1934262663	0.1054277793	0.1886780262	0.1030575261	0.1048246995	0.1676024497	0.1272895932	0.1473793983	0.1443590969	0.1037921458	0.2179334313	0.1329643726	0.1504169554	0.1401026398	0.104174614	0.1252131909	0.1479463279	0.1906071156	0.1704638004	0.1236110181	0.145532459	0.109450385	0.1287210882	0.1421660036	0.1324200332	0.107847698	0.145209074	0.1071712226	0.2043071389	0.2037470043	0.1029628366	0.18336685	0.1569253206	0.1193832308	0.179641217
0.1127638742	0.1048564464	0.1630285382	0.1886014789	0.0916290954	0.1790735871	0.0988232419	0.1072692275	0.1602498442	0.1147213876	0.1529401839	0.1420816481	0.1061848849	0.2025637627	0.1260006279	0.1374673098	0.1302146167	0.1150455847	0.1240145415	0.1351172924	0.1749450713	0.1667815894	0.1217756793	0.1439058632	0.1095024571	0.1291736513	0.1205894947	0.1369852126	0.0907427222	0.1498092115	0.110557884	0.1859262586	0.2008895278	0.0893425718	0.1751009077	0.1377645433	0.102454707	0.1841791719
0.0958952755	0.1095057875	0.1473537833	0.1782850027	0.083433114	0.1705967933	0.096230261	0.1112811491	0.145473823	0.1022769809	0.1576448381	0.143988505	0.1054090336	0.1879560202	0.113442637	0.127154097	0.1209680587	0.1109485403	0.1235464141	0.1221956834	0.1582024693	0.1585957408	0.1251853257	0.1439669281	0.109991692	0.1332914382	0.0996911451	0.1428032517	0.0789025798	0.1506896317	0.1088867486	0.1642602235	0.1899785399	0.0823729038	0.165613547	0.1136909649	0.0834652781	0.1783704609
0.2011848241	0.2080858052	0.2463684827	0.1794650704	0.1630676091	0.184716925	0.1204897836	0.1918473393	0.1776390076	0.0203774776	0.1568195224	0.2010798156	0.1571192443	0.2313967198	0.1819085032	0.1835839897	0.1322972924	0.1227113307	0.1756175905	0.1668130457	0.2116749287	0.1654869318	0.1546535492	0.1862450689	0.1530659646	0.188516438	0.1841595769	0.0382750444	0.1392599493	0.1800017804	0.16388385	0.213103354	0.1693133563	0.1434972584	0.187841773	0.1948639899	0.1060844734	0.1579547822
0.2001689523	0.1896694452	0.2472596318	0.1840398312	0.150397554	0.1857387871	0.1274474412	0.1763949096	0.1753496528	0.0206957273	0.1453556269	0.1918636262	0.1367151439	0.2292994857	0.1546924412	0.1768777817	0.1322090477	0.1312495023	0.1856260598	0.1681645662	0.2128035277	0.1633359343	0.1431925595	0.1799364835	0.1429547369	0.1704967171	0.1968254894	0.0526938885	0.1283158213	0.1687269509	0.1552564204	0.215422824	0.1751279533	0.150982812	0.1944065541	0.1986680627	0.1137340888	0.1699234098
0.1452390552	0.117706053	0.1945558339	0.1613621414	0.1180420443	0.1692948788	0.1221572757	0.1322142035	0.1429618299	0.0899535194	0.1372727901	0.112832278	0.1012133285	0.1876507103	0.1291550398	0.1441908479	0.1102610379	0.1006486118	0.1434175074	0.1832172126	0.1836885214	0.1427366436	0.131651327	0.1389965564	0.1210952848	0.1333762109	0.1220342666	0.0774037614	0.1607302725	0.1061565429	0.1030781195	0.194117099	0.1639480293	0.1505095065	0.1908576488	0.1472240388	0.1200020462	0.152491942
0.1923800707	0.0923470184	0.1860957146	0.1836439818	0.1491048336	0.1899052113	0.1505192369	0.1672102213	0.1806050539	0.0975355729	0.121791251	0.1868844032	0.1400477588	0.2077342123	0.1329843104	0.2027457654	0.1226490438	0.0824165195	0.1473580301	0.1411375552	0.2292798013	0.1931825429	0.1127750203	0.1940773577	0.1160536259	0.16601412	0.1237370074	0.1151062027	0.1684498042	0.1590963155	0.1417008042	0.2032137811	0.180990532	0.1318100542	0.1915397793	0.1878054887	0.1594753414	0.0739188716
0.1788498014	0.1302685291	0.1624833941	0.2147519141	0.1874337196	0.1824641228	0.1308305264	0.1692417711	0.1464831531	0.1136182621	0.1098151729	0.1824505925	0.1257146895	0.211757645	0.1487028152	0.1998911351	0.15921022	0.13193582	0.0871577412	0.1329425275	0.2227146328	0.1872812957	0.1395534575	0.1655575037	0.1100545302	0.1570051163	0.124657914	0.1338482201	0.1242557839	0.1564745456	0.1098809913	0.1724750698	0.1887971312	0.1520460695	0.1695807576	0.1437015533	0.1354312748	0.1059826389
0.1711020172	0.1396998465	0.1170548499	0.1834374964	0.1522339433	0.1357289255	0.1223438755	0.1607369483	0.116227746	0.1456366777	0.0947685838	0.168783918	0.12567693	0.2137548327	0.1054579541	0.1606540829	0.145085901	0.1212528199	0.1237903833	0.1566741914	0.1935664713	0.1622908413	0.1396776736	0.1706939042	0.0757131875	0.1249483228	0.0903790742	0.1521329582	0.0699423179	0.1783402115	0.1201103777	0.1566617787	0.1874756664	0.1626007855	0.1644660831	0.1122637615	0.1299532503	0.142382741
0.2383888662	0.2189363986	0.2328866273	0.3077483177	0.1738859266	0.2929931283	0.1749104112	0.2357064486	0.222990185	0.1503853947	0.1868523657	0.2467541099	0.2300559133	0.2962203622	0.1467440426	0.2695410848	0.2423220426	0.1148369759	0.1745351255	0.2469524145	0.2483123541	0.2388185859	0.1563981473	0.3125740886	0.2356473356	0.2328511477	0.2180060595	0.1232465357	0.2440409362	0.2765143216	0.2429557145	0.3472867906	0.1410630643	0.2199827731	0.2699751556	0.244459182	0.1781888008	0.212964505
0.2385313213	0.1902932525	0.2247772068	0.2771133482	0.1830559522	0.2861403823	0.1804261059	0.2358178794	0.1912830919	0.1532130539	0.1573664695	0.2513903081	0.228237167	0.2897047997	0.1522499174	0.2435151935	0.2088332623	0.1145620793	0.1522808969	0.2232212722	0.2538041174	0.2482421398	0.1742143333	0.3415434659	0.2312589586	0.2382254452	0.2100370526	0.1242438704	0.2326010764	0.2691251636	0.229976505	0.3545600772	0.1174489707	0.2341325581	0.2760435939	0.2166597545	0.1957313567	0.1946922988
0.2420721054	0.2454424053	0.2249392867	0.2266690433	0.2210552394	0.2197661847	0.1770462394	0.2044854909	0.2080097497	0.1441560686	0.158185333	0.2578004003	0.2113954425	0.2559427917	0.2047406435	0.2077067494	0.1290583462	0.1121795997	0.2467904985	0.2334314287	0.2096740454	0.2746987045	0.1637064666	0.2726519704	0.2478050441	0.1939936131	0.1913717836	0.1259070039	0.2138597667	0.2406747043	0.2583399415	0.3085848391	0.0727851391	0.2183328122	0.232864663	0.2413759977	0.1997257471	0.1532853097
0.2439800501	0.2197861522	0.211023286	0.2149213254	0.2219864875	0.2265475243	0.1719900221	0.2102150321	0.1949287057	0.1514543742	0.1314975768	0.2491197586	0.2040829659	0.2468688488	0.2183738947	0.2123269588	0.1147723868	0.1005319804	0.2313352823	0.2203982919	0.2183059007	0.2688043416	0.1753500104	0.2838963866	0.2409894764	0.1859776825	0.173912555	0.1334262937	0.1937744468	0.2330255061	0.2485786974	0.3223694265	0.0596179478	0.240259096	0.2365217358	0.2159184217	0.2216403037	0.1363948882
0.2341529727	0.1462443322	0.302829355	0.3141479492	0.2974508107	0.2620942295	0.2918284237	0.2712955773	0.2647524178	0.2044959664	0.2850550711	0.2104098946	0.1718730927	0.3066090941	0.1723828316	0.3500665724	0.2192316353	0.1543026119	0.2365002334	0.2736473978	0.1235797405	0.2984845638	0.2180964351	0.3301038444	0.2395035028	0.1925459653	0.1659181714	0.2071112394	0.2673339546	0.203354165	0.2208381444	0.3093128204	0.1962553263	0.1481198668	0.3088166118	0.1880697608	0.149813354	0.072597146
0.27683869	0.1873542517	0.2817847133	0.364962846	0.2607453167	0.2341950089	0.2667812705	0.2267451435	0.2513591051	0.1929155588	0.3243716061	0.1724086106	0.2014444321	0.2723912895	0.2332673818	0.3307699263	0.278390348	0.1402118802	0.3005449772	0.2346625626	0.2328760624	0.3224385679	0.2085514814	0.3462912738	0.2190469354	0.2113228887	0.1505903751	0.194919914	0.2639032304	0.257402122	0.1727111191	0.3003319502	0.1793946326	0.1936953366	0.2715605795	0.2042755783	0.1589058936	0.1804617047
0.2531647086	0.1884652674	0.2907759845	0.3691128492	0.2583582699	0.2280434519	0.2605660558	0.2458867133	0.2469970733	0.1920000762	0.3205529749	0.177577585	0.199093461	0.2778180242	0.2336081862	0.3283661008	0.2864056826	0.1438305229	0.3014072478	0.2377960682	0.2917857468	0.3206574023	0.2165309936	0.3421753943	0.2073320448	0.2227994949	0.1558526754	0.2000008971	0.2523010373	0.2573418021	0.1727786809	0.2973883152	0.1792996377	0.1990351081	0.2860957384	0.2026877552	0.1624721438	0.2442430556
0.1808855385	0.1637258679	0.2565550804	0.3192782104	0.2441361845	0.1844430864	0.2123785913	0.2841460109	0.1846703291	0.1831299365	0.2253542989	0.1424652785	0.1291994452	0.2296962291	0.2283363193	0.2167152166	0.2948577106	0.1431038231	0.3010467589	0.2159432024	0.2841905057	0.2750297189	0.305954814	0.2075680196	0.1687957048	0.2288575619	0.1429680288	0.1973449141	0.1387269646	0.2022025883	0.1584498733	0.2154233307	0.1712524891	0.1963587999	0.2966934443	0.1801122278	0.1416520923	0.2571249604
0.2239006162	0.1978704333	0.2413740158	0.3136790991	0.2061839849	0.2261533737	0.2092592567	0.2743749022	0.1905899942	0.1380732656	0.202362746	0.2008624226	0.1443278193	0.2458713055	0.1903486252	0.2341351062	0.2739736438	0.1668358743	0.2749691308	0.2334929407	0.2575637102	0.2670120001	0.2411231846	0.3052568138	0.1784227341	0.2437204421	0.1779605746	0.1623703241	0.1881354749	0.223076731	0.2261911035	0.2612175643	0.1597150266	0.2826997042	0.3013757169	0.1690048575	0.1521318704	0.2366300821
0.198993966	0.1781349033	0.2264983356	0.2718166411	0.2140867114	0.2155696303	0.2008729279	0.2638968229	0.1526174396	0.1458655596	0.1651510894	0.1886820197	0.1355654299	0.2319473475	0.1927494109	0.1974348724	0.2507864535	0.1628945172	0.256572485	0.2210927904	0.2557572722	0.2607056499	0.2810913026	0.2650079727	0.1704315394	0.2422601283	0.1587057859	0.1587971896	0.1639195383	0.1988419741	0.2113228142	0.2351270318	0.1475326121	0.2789713442	0.3121908307	0.1567415297	0.1448154598	0.2247919142
0.1709168404	0.1524636298	0.204536885	0.2261494696	0.220749259	0.2063035816	0.1856542826	0.2512280941	0.1090339199	0.1547148824	0.1397685111	0.1775267124	0.1300200522	0.2063628882	0.1820807308	0.1585237086	0.2305438966	0.1583566666	0.2295044661	0.2063569725	0.2538168728	0.239324078	0.3132559061	0.2230644375	0.167745322	0.234164685	0.1408278793	0.1608316004	0.1516818553	0.1727635413	0.1961383224	0.2056826055	0.1350778043	0.2615739405	0.3284064829	0.1449770778	0.1361599416	0.2645294368
0.188610971	0.2279682755	0.2014490813	0.2232977152	0.2562066317	0.246965155	0.1494882703	0.2350523323	0.1816703826	0.1634489596	0.1496281177	0.2094327211	0.172254324	0.2089540511	0.1491608769	0.2263108939	0.2072940916	0.1659925282	0.1888305247	0.2442073971	0.2427333146	0.2052133977	0.2023543715	0.246717304	0.1707471609	0.2536758482	0.1774258912	0.1394484043	0.2073447853	0.2277159095	0.2307857573	0.2855527997	0.1536288559	0.2556075454	0.2708873749	0.1600743979	0.1546430588	0.2387829721
0.1711812019	0.1976600885	0.184821099	0.2140496522	0.2499908507	0.2499172091	0.134090364	0.2355377376	0.1404333711	0.163452372	0.1213602722	0.1899578571	0.1680049151	0.2004600018	0.1576931626	0.1940056682	0.1882698983	0.1617912948	0.156621784	0.2210827172	0.2379754484	0.1974459141	0.2279019803	0.2495395243	0.1690324396	0.2431232929	0.1654319018	0.1370842308	0.1914139539	0.2060311139	0.2192205638	0.2703770995	0.1407161504	0.2684240639	0.2818709314	0.1421950907	0.1545489579	0.206864506
0.1624825597	0.1674009711	0.1694818884	0.1919172108	0.2426545173	0.2271659225	0.1183167696	0.2290768325	0.0905423537	0.1637308151	0.0957648233	0.1743909419	0.1610642374	0.1945791543	0.1640590429	0.1653789133	0.1761547923	0.1714805365	0.1219512522	0.1970623434	0.2348364443	0.1924870163	0.2579540014	0.2483024746	0.1667842567	0.2290398479	0.1541419476	0.1340156794	0.1667815149	0.1831809282	0.1986523569	0.2519240975	0.1268419027	0.276262939	0.2908067703	0.1176056564	0.1562793553	0.2416043431
0.2151901275	0.2166302651	0.2270555347	0.2431757748	0.2387085855	0.2408108711	0.1419893354	0.2074490935	0.1788846701	0.1534537226	0.1479712874	0.224011004	0.1965293437	0.2320770025	0.1964370012	0.2020656019	0.1511393487	0.1275013685	0.1897334605	0.2287550867	0.2152958959	0.2457349598	0.1710395664	0.2349983007	0.2026702166	0.2327515632	0.1479640752	0.1125959978	0.2287893891	0.230868116	0.2390782535	0.2924823165	0.1245917231	0.2113156319	0.2449803501	0.2009086013	0.1594623178	0.1955174655
0.1979365647	0.1983832419	0.2111537904	0.2323797047	0.2485109717	0.2273085713	0.1306208968	0.2115874738	0.1469811201	0.152376011	0.1183076277	0.2144172341	0.185622558	0.2284770608	0.2073067278	0.1936433464	0.1353018582	0.1331869066	0.1735478342	0.2088805884	0.2119664103	0.2431746423	0.1870916933	0.2468661815	0.1990135759	0.2405995876	0.1613051444	0.0983088017	0.1944660544	0.2206401676	0.2254276872	0.2969844937	0.0989382043	0.2341525555	0.2446540296	0.1787058413	0.1642598808	0.1602602005
0.1835498661	0.1790063381	0.188564375	0.22030738	0.2546194196	0.2131169736	0.1185775325	0.2147174478	0.1058742926	0.1515130103	0.089611657	0.2017439753	0.1742772162	0.2301392108	0.2201052457	0.182267502	0.1501659453	0.1379962713	0.1588494182	0.1857449859	0.2107023448	0.2362294644	0.2066393495	0.2531770468	0.1918594986	0.2326861173	0.164248541	0.0978699923	0.1609635353	0.2015734166	0.2113511413	0.2979504466	0.0730132833	0.2552407086	0.2517674565	0.1573614329	0.1774270684	0.1743351072
0.2494192868	0.2440447807	0.1926071942	0.1837467104	0.2409267575	0.2562719584	0.1578084379	0.1897394061	0.3177686036	0.0843061656	0.2394554019	0.2720487416	0.1744858623	0.1628592759	0.1663339138	0.2656900883	0.0113288695	0.1007931679	0.2364233732	0.2372107655	0.2622041404	0.3174623847	0.1802983284	0.2423206866	0.1951915473	0.1061460674	0.1874887347	0.1234151721	0.2084274888	0.2294231057	0.1616412699	0.1792430133	0.1448979676	0.1867882162	0.2812215984	0.2289936543	0.1435652673	0.157290712
0.26878196	0.2092320919	0.2094460279	0.201331079	0.2750608623	0.239826858	0.153737396	0.2478961796	0.3416015506	0.0824540108	0.2027758211	0.2893971205	0.162903741	0.1312614232	0.2082944661	0.2610317171	0.0228586271	0.1464101374	0.1961251944	0.2527067363	0.3057221472	0.3299512267	0.1538643837	0.2497981638	0.2108952403	0.1467938572	0.198604092	0.1189794913	0.1606053412	0.2544608712	0.1604893059	0.2152397633	0.1161125228	0.225315541	0.2473051846	0.1846345365	0.1546608657	0.1572276801
0.3081684411	0.2496857494	0.1746705174	0.2596905828	0.2743898928	0.2373803407	0.1541519463	0.180427283	0.3160589933	0.1153439656	0.2686697543	0.2718805075	0.1950842291	0.1603222191	0.182903856	0.2312506884	0.0916472226	0.1326495111	0.2702277601	0.2430423498	0.1921743751	0.2920686007	0.2364633083	0.2575159371	0.1973010451	0.0827328414	0.2107837796	0.1287717372	0.215613097	0.1884836257	0.1531227827	0.218217656	0.1639378667	0.217261225	0.2283768952	0.2586108148	0.1712854505	0.0007087686
0.3670011759	0.2582701147	0.328941077	0.3288369477	0.3228608072	0.2398011535	0.2745893002	0.2666095793	0.3272825181	0.2840305269	0.3613232374	0.3144786358	0.2926752865	0.302220583	0.241360724	0.2180825472	0.0380305089	0.2192141414	0.3875538409	0.2141447067	0.1631810069	0.3889557719	0.2233385742	0.3197236955	0.2495929301	0.2901129127	0.2360127419	0.2472734302	0.2921595573	0.3109844029	0.3032860458	0.3830599189	0.2941760719	0.2031261921	0.2953653038	0.2745162547	0.2206238806	0.0091044651
0.373534739	0.2257511914	0.3318201602	0.2862700522	0.2890813351	0.2270202935	0.3126184046	0.2893716097	0.2741844654	0.2417377383	0.3639132977	0.3445397615	0.3333856165	0.2871408165	0.2885262668	0.2389047891	0.1243063137	0.1918449551	0.4188033342	0.2190721631	0.1980833113	0.3460354209	0.2682510316	0.3080002964	0.256360352	0.3122929037	0.2549637258	0.2293086946	0.3335025012	0.3807790875	0.2583580911	0.3773754537	0.2992047966	0.2196760476	0.3057129979	0.2284291536	0.2427509725	0.1152767465
0.3551529944	0.225979358	0.3391614854	0.3024647832	0.2921616137	0.235142082	0.287532568	0.2780200541	0.2877011001	0.2494982779	0.3708748519	0.3467908204	0.3187330961	0.2908672392	0.3012107313	0.2434410304	0.204973489	0.205576852	0.4176318944	0.2219616771	0.3552960157	0.3389703333	0.2563868165	0.311350286	0.2353940159	0.2865437865	0.2365690768	0.2219451964	0.2949528694	0.3786308169	0.2782059014	0.3803080916	0.2946250737	0.2182870805	0.3006676733	0.2625166476	0.2355886996	0.0250788666
0.4059596062	0.204888925	0.3405147195	0.2457642704	0.2220903933	0.2559185624	0.2610558569	0.3218646348	0.2598194182	0.2000679821	0.3537300825	0.2874950767	0.3236526847	0.2914382219	0.271055758	0.277568996	0.0528313369	0.20225133	0.366712302	0.2794822156	0.2130753249	0.2758258581	0.2709566057	0.3139613867	0.3067658246	0.3026283979	0.2618879974	0.2277497798	0.3097351491	0.3262560964	0.231436789	0.3699758947	0.3078663349	0.2441065758	0.3353470862	0.1965741962	0.2312177718	0.1031680182
0.403770268	0.2044096738	0.3448522091	0.2583914101	0.2337239832	0.2458598614	0.2618422508	0.3052682877	0.2635843754	0.2056750506	0.3751650751	0.2956615984	0.3209474683	0.2918028533	0.2735974789	0.2714745104	0.1467784494	0.2110170424	0.3661164641	0.2743296325	0.3218638301	0.2757665813	0.2658773661	0.3069294095	0.3026263416	0.302634269	0.2617197037	0.2335720956	0.3144138753	0.3294141889	0.2335154265	0.3693572283	0.3017325997	0.2446423471	0.321254611	0.2093083858	0.2309328765	0.190365985
0.3808181286	0.2040042132	0.3471008241	0.2714158595	0.2303741574	0.2359103411	0.2592119277	0.2897795439	0.2686086297	0.2070919871	0.3733568788	0.3019008338	0.3071056902	0.2945036292	0.2763726413	0.2519411743	0.2323365808	0.2142250985	0.3658873737	0.2689275742	0.3523826599	0.2749440372	0.2624595165	0.2962149382	0.2937988043	0.2850511372	0.2594439089	0.2379262894	0.2962089777	0.3323457241	0.2325841933	0.3722538948	0.2880054712	0.2450937182	0.2979404926	0.2215030044	0.230835557	0.216852054
0.3586056232	0.2037376761	0.3499903679	0.2663948238	0.2143636495	0.2246431708	0.2547616959	0.2806273103	0.259654969	0.2101280987	0.3529427052	0.3009446263	0.291212976	0.297280103	0.2794768214	0.2257790118	0.2682883441	0.2095429301	0.3714001477	0.2590441108	0.3477356434	0.2731342614	0.2595546246	0.2832176983	0.2823731303	0.2701908052	0.2542003989	0.2405130267	0.2658242881	0.3195683062	0.2315134406	0.3768481016	0.2768299282	0.2454414666	0.2742753625	0.2178698033	0.2186492085	0.1579438448
0.3430959284	0.2092084736	0.3278462291	0.2699108124	0.1889598519	0.2570328116	0.2413786054	0.3073354065	0.2835149765	0.2197215408	0.3265293241	0.3204030395	0.2700250149	0.3001619279	0.2555202544	0.2816793323	0.2419028431	0.2337771952	0.3158958852	0.2813679576	0.3206717968	0.2920119166	0.2473122776	0.3191947639	0.3039764464	0.2375103533	0.2177415341	0.235899806	0.2612632215	0.2605107725	0.2183087766	0.3568257988	0.2944183946	0.2240973264	0.3449060917	0.2207131535	0.1822072417	0.2783301175
0.3326378763	0.2080822289	0.3274239898	0.278085798	0.1807662547	0.2374338955	0.2374062091	0.2963844538	0.2845651805	0.2151415944	0.3283026218	0.3137624264	0.2608423531	0.3122518957	0.2574118972	0.2677309513	0.2765050232	0.2392447591	0.3187293112	0.2818259597	0.3277668655	0.2904534936	0.2417423129	0.3150185943	0.3092212379	0.2098762095	0.2387414873	0.2374025285	0.2555934489	0.2632689774	0.2129018307	0.3555686176	0.2854050696	0.2290383726	0.3275968432	0.2449327856	0.1813236773	0.2957330048
0.3208812475	0.2071149051	0.3287003636	0.2739599645	0.1620120406	0.2176465094	0.2333943993	0.2787458599	0.2840255499	0.2109282911	0.3208643794	0.3013806641	0.2516481876	0.3224522173	0.2587676346	0.2475170791	0.2405916303	0.2325530052	0.3370076716	0.2667794526	0.3235219419	0.2890677452	0.233464092	0.3054226935	0.3114060164	0.1782640964	0.2603669763	0.2382723093	0.2454511821	0.2641181648	0.207529828	0.353854537	0.2779611647	0.2334026694	0.3040498197	0.2553374469	0.1710797548	0.3118858933
0.3013869822	0.2043081969	0.3138906062	0.2663616836	0.1400176585	0.1990178823	0.226407513	0.2632747591	0.2760534585	0.2074168921	0.3108394146	0.2949326038	0.243576616	0.3306318522	0.2645395398	0.2247222513	0.2230947614	0.2251592278	0.3546369076	0.2488516569	0.319106847	0.2799579501	0.2148750573	0.2929501534	0.2981953323	0.1481694281	0.2567415535	0.2257642597	0.2309442163	0.2650477886	0.2021603286	0.3250238001	0.2705488205	0.2232666016	0.2714048922	0.266605109	0.1588127017	0.3566812575
0.2953383625	0.2128846645	0.3128091395	0.3280830681	0.2252695262	0.2113607228	0.2453249097	0.2712732553	0.2846163213	0.2122721672	0.3177863061	0.2642528713	0.209627375	0.3186436892	0.2585016191	0.272680223	0.176281482	0.1819952577	0.3144841194	0.3162081242	0.3142306805	0.3094783723	0.2321693748	0.2709324956	0.2482962608	0.2027952075	0.144209221	0.180575937	0.2076984644	0.2550196946	0.2011726946	0.3321299553	0.2506479025	0.2088770717	0.2638257146	0.2472788692	0.1281011552	0.3562436402
0.2927371264	0.2124805003	0.3100147247	0.3187803626	0.2039506584	0.1961033791	0.2364012003	0.2527908683	0.2692752182	0.2061820477	0.307399869	0.2458735257	0.2054544985	0.3363611698	0.259827137	0.2362390459	0.1554465294	0.1853794008	0.3338055611	0.2839698792	0.3092660904	0.3083052933	0.2333937883	0.2646564245	0.2485082299	0.1843812913	0.1525652111	0.1783692241	0.1930562705	0.2543747425	0.198239401	0.32359007	0.2463819832	0.2076659948	0.247169435	0.2545846999	0.1327335984	0.3560067713
0.2771550119	0.2108920664	0.2908343375	0.3098078668	0.1820367277	0.1804549694	0.2276569903	0.2314363569	0.2554800808	0.2005046755	0.2909704149	0.2309466153	0.201772958	0.3432799876	0.2623917758	0.2039430887	0.1378786564	0.1871368289	0.3515217006	0.2537933588	0.3039751649	0.2947641909	0.2394038588	0.2663955092	0.2357342243	0.1612574011	0.1691325158	0.1804671437	0.1774409115	0.2555696666	0.1951369643	0.2961550951	0.2410162091	0.1978640556	0.2312960178	0.2616387904	0.1347578615	0.3234855533
0.2602424622	0.2089948058	0.2709915638	0.3011752665	0.1597156227	0.1639318615	0.2202166915	0.2064227015	0.2450418174	0.1938729435	0.2563617229	0.2102567256	0.1968248785	0.3296594024	0.2646766007	0.1761063039	0.1246569157	0.1873087734	0.3501242101	0.2257559597	0.2949290872	0.2810645401	0.2377066612	0.277688086	0.2206342071	0.1305027902	0.1799690276	0.1843875349	0.161240682	0.2467497885	0.1875169724	0.2622382343	0.2261277884	0.1870862693	0.20908086	0.2645733356	0.1331904978	0.344887048
0.2335104346	0.2128335088	0.2901525199	0.3137512207	0.2052579075	0.2007761598	0.2248329669	0.2053079009	0.2179259211	0.189263463	0.2846777141	0.2149811983	0.1733118594	0.3041300774	0.2593184412	0.1894640923	0.135494858	0.1826774925	0.3555066586	0.2368219495	0.3119108677	0.3165085316	0.2644371688	0.2155526876	0.1781552136	0.192898199	0.1450114697	0.2416012734	0.1697476804	0.2512334883	0.1757395267	0.2800599337	0.2366289049	0.2364053577	0.2614902258	0.2417560518	0.1397167295	0.315703243
0.2284522802	0.2090372443	0.2741346657	0.2934892476	0.1886967868	0.183091104	0.2085003555	0.1919723004	0.2042348385	0.1859389395	0.2511389256	0.1948824078	0.1635967791	0.2918021083	0.2646073103	0.1584724784	0.0365522988	0.1833481789	0.3394395709	0.2179181576	0.2976333499	0.3038316965	0.2769756317	0.1793826371	0.1684591472	0.1679182798	0.1537265331	0.2358080298	0.14122504	0.2264336944	0.1706467569	0.2555891871	0.2232318074	0.2237724066	0.2368519604	0.2344769984	0.1356197745	0.2001755238
0.2410658449	0.2175047994	0.2190158069	0.2991541922	0.3213137686	0.2599915564	0.1902884096	0.1834365427	0.2891610861	0.1090412065	0.2661836743	0.2683514059	0.1845035404	0.1917613149	0.1912447512	0.2389038056	0.0704311654	0.1251087785	0.2093443871	0.2413070351	0.2326950878	0.3062143624	0.1468715966	0.2609852254	0.1901653707	0.1484003365	0.1988946795	0.0948878601	0.1773362458	0.2922072411	0.1854598969	0.2408892512	0.1638357043	0.2470897138	0.3441371322	0.2393972725	0.1967180371	0.1624926031
0.2385323942	0.202003628	0.2282228619	0.299847424	0.332385242	0.258559227	0.1769315898	0.211631	0.3231707513	0.104557842	0.2380936146	0.2696691751	0.1739023179	0.1850019991	0.2139243484	0.2449121624	0.0156552661	0.1470401734	0.1894186437	0.234567076	0.2478215396	0.3216042817	0.1408897191	0.2536878884	0.1872891188	0.1702179164	0.2100142837	0.1171189547	0.1493989378	0.3094112873	0.1833176464	0.2411866337	0.1401356459	0.2825293541	0.3285000622	0.242340222	0.2189548165	0.1089823544
0.2189609855	0.1715867221	0.2191637754	0.2775822282	0.3029612899	0.2417614907	0.1370341927	0.2509725988	0.3326819241	0.1315707564	0.190731585	0.2587086856	0.1583119035	0.1911340654	0.2552502453	0.2053732276	0.0865969136	0.2033921331	0.1399659365	0.2202699333	0.2715786099	0.3314912319	0.210916698	0.2414755672	0.1836820543	0.1934784949	0.2106718868	0.1565660536	0.0951933563	0.2944083512	0.1625360847	0.2569117844	0.0878538564	0.3217956722	0.2739004791	0.243088007	0.2331225872	0.1294008493
0.2886915505	0.2351006418	0.2352855057	0.2983860075	0.3582349718	0.2465075552	0.2275874317	0.1731853038	0.2799579203	0.1406855881	0.2427313626	0.3363074958	0.1955464929	0.1817625612	0.2371160835	0.2260154337	0.1587408334	0.1945514679	0.2526147366	0.2763529122	0.1723898202	0.3009386361	0.2325971872	0.271122694	0.1912274063	0.1678342521	0.2481978089	0.2080832422	0.2150682658	0.2380399555	0.2416909486	0.2242518365	0.1670338362	0.3077523708	0.2741047144	0.3105498254	0.2409687638	0.105853349
0.2680573761	0.2054281831	0.2511050999	0.2884376645	0.3470606804	0.2353038788	0.1899196059	0.2055550665	0.2581384182	0.1387423128	0.2391317487	0.3431555033	0.1809855402	0.1981486082	0.2747608721	0.2250893116	0.2176052034	0.2184295952	0.235505268	0.2582941353	0.1937714517	0.3117082119	0.2326362431	0.2585520446	0.1780373156	0.1734024286	0.2485531718	0.2175127119	0.1940402091	0.2400510311	0.2415029556	0.2292097956	0.1567450464	0.3515309095	0.2506115735	0.2857654691	0.2507927716	0.0835444629
0.2525437176	0.178204149	0.2503704429	0.2706683874	0.32894665	0.2292154431	0.1480275393	0.2351246625	0.2242562175	0.1485835463	0.2353324294	0.3425462842	0.1672889888	0.2146871388	0.2902418971	0.2161515951	0.0308177099	0.2276056111	0.2156119645	0.236917004	0.2095898837	0.3229604959	0.2434274852	0.2558640838	0.1703753173	0.1810338497	0.2240609527	0.2270374	0.1724750251	0.2352380008	0.2144309878	0.2333152294	0.1434507072	0.3413526416	0.2327383608	0.2641949952	0.2492492795	0.0447662771
0.2829175591	0.2005147934	0.2107990533	0.2799172401	0.3442028761	0.1736607701	0.1862735748	0.1563789099	0.1869295388	0.1566654295	0.1486329138	0.2554027438	0.1568258107	0.234866783	0.3425569832	0.1984236538	0.1146699265	0.2188230157	0.2462972403	0.2479771823	0.2025585473	0.2750645876	0.2610903382	0.2316168696	0.1455505192	0.1652644128	0.2438758165	0.2347541302	0.208979249	0.2357537299	0.219775334	0.2407649457	0.2192385644	0.2297397554	0.2005098909	0.2353931516	0.1953296959	0.0454555191
0.300684154	0.2286521047	0.2836697102	0.2517964244	0.3291248083	0.2319381833	0.2722954452	0.2366766036	0.2849839628	0.3137094676	0.3057008386	0.2543997765	0.201691404	0.2680650353	0.2316430658	0.2131219357	0.1995511651	0.2455884367	0.3413964212	0.1317705065	0.1090582758	0.3042463064	0.2159854025	0.2267062366	0.3139974475	0.2829246521	0.2138611823	0.2392490357	0.3126866817	0.2493576258	0.1819192469	0.2664676607	0.2907868028	0.2354876697	0.2156855166	0.2431115061	0.2714367807	0.141418308
0.2935771644	0.2244247645	0.2812745869	0.2550805211	0.3280669451	0.2383290082	0.270423919	0.2627981305	0.2867628336	0.3112572432	0.3238054812	0.2883530259	0.1969475299	0.2759147286	0.2617111802	0.2433393002	0.2587010264	0.25203228	0.3578476012	0.1562244594	0.2015239149	0.2870756388	0.2350778282	0.2514492571	0.3146581352	0.3015542924	0.2032564282	0.241312176	0.3386952281	0.2478855997	0.1890418381	0.2824943066	0.3048663437	0.259357661	0.2198226154	0.2642376423	0.2782767415	0.1441375911
0.2775393128	0.2168131918	0.2980164289	0.260894388	0.3158399463	0.2443511337	0.2598764896	0.3086663485	0.2901741564	0.2896158993	0.3332444131	0.2949405313	0.1961917579	0.2938872278	0.2642476261	0.2639300525	0.2578293085	0.2470710427	0.3589329422	0.1351471096	0.3074490726	0.2634105384	0.2511222363	0.2910001874	0.2960453629	0.3044323921	0.1809961349	0.244012475	0.3464734554	0.2400230169	0.1928986311	0.3138042986	0.2668426633	0.2622083426	0.2257449329	0.2816430628	0.2825064659	0.0669052675
0.2711134851	0.2062521875	0.310077697	0.2515597343	0.3041968644	0.245497033	0.2515200078	0.313100934	0.2834873199	0.2828636169	0.3155186474	0.2813430429	0.2001305521	0.302755028	0.2665189505	0.2585572302	0.2505416572	0.2411111891	0.3560031056	0.1233309135	0.3103546202	0.2719807923	0.2572513819	0.2856686711	0.2909045517	0.3045662642	0.1721680313	0.2323858142	0.3216142654	0.231447801	0.1906147897	0.3233428895	0.2486825734	0.2520470619	0.2316569537	0.2746348381	0.2768061161	0.134150371
0.2884816229	0.2195668221	0.298687309	0.2579514384	0.3524116278	0.2068243623	0.2813178003	0.2565934956	0.2702849209	0.286659807	0.2997871339	0.3129048347	0.2187826186	0.2393062711	0.2680821419	0.2408481389	0.2511970997	0.2327657342	0.3216798604	0.2074068487	0.2639473081	0.4301947653	0.2933615744	0.264650017	0.29738006	0.2922084332	0.237865448	0.2386449426	0.3207400441	0.2679452896	0.1885441691	0.3086889088	0.2837425768	0.2392991036	0.2676811814	0.2265455276	0.2720061839	0.174462527
0.2820703387	0.2177896947	0.300455004	0.2554921806	0.3499472737	0.2150731981	0.2794963717	0.276781112	0.2761720419	0.2777805626	0.31834957	0.3043652475	0.2117485851	0.2549582124	0.2678834498	0.2500346005	0.3100815117	0.2450527251	0.3225878179	0.1974109113	0.3506637812	0.4158290029	0.2908435166	0.2600772083	0.2808966339	0.293653965	0.2264355719	0.2348423302	0.3296295106	0.2626342177	0.2003464103	0.3041109443	0.2732519805	0.2459994853	0.2676671743	0.238480404	0.2763385177	0.1799355447
0.2776700556	0.2160588354	0.3027034104	0.2499734014	0.3455545008	0.2097418755	0.2781601846	0.2924285531	0.2780685425	0.2683901191	0.308509022	0.2954772115	0.204147622	0.2720297873	0.2677242458	0.2470944673	0.3156884909	0.2483439446	0.3287089765	0.1864835769	0.3465466201	0.3988971114	0.2859625816	0.2387042493	0.263782084	0.2865920067	0.2143142223	0.2306872308	0.3120712638	0.2558809519	0.2103339732	0.2992732823	0.2623031437	0.2525171936	0.2636536062	0.2354492992	0.2697847486	0.1850714386
0.2760627866	0.2048611492	0.3067397475	0.2399319112	0.3424982727	0.2054220885	0.2734979987	0.2998369932	0.2753938735	0.2580948174	0.2979205251	0.2769670486	0.198390305	0.2858202755	0.2689942122	0.2463604212	0.0650651753	0.2486168146	0.3378547132	0.1765591055	0.3438450396	0.3766517639	0.2714689076	0.2253842801	0.2457184047	0.2742893696	0.1966233701	0.221269235	0.2953419387	0.2460078746	0.2185166627	0.2962625623	0.2516281009	0.2502846718	0.2608262599	0.230319351	0.2642817199	0.1010230929
0.2676611841	0.1892519593	0.2930092812	0.230065465	0.3331801891	0.2016002983	0.2583274245	0.3058442473	0.2729322314	0.2464924902	0.2844797969	0.2602540255	0.1966076493	0.2942869663	0.2718568444	0.2472670525	0.2799529731	0.2457670271	0.346570313	0.1669483036	0.3421065807	0.3518208861	0.2557170987	0.2286533713	0.2314670086	0.2542796433	0.1777843833	0.2102797031	0.2719378769	0.2380084246	0.2174310833	0.2856362462	0.2319221795	0.2403017879	0.2570620775	0.2244822979	0.2615298331	0.1897229552
0.2991467714	0.2087780237	0.3103687167	0.2734867632	0.3359932601	0.2153417468	0.2851075828	0.2880631387	0.2649230957	0.2488218397	0.2955043018	0.3243797719	0.2842927277	0.2499547154	0.2997419238	0.2439740598	0.3268966973	0.2112839073	0.2875564098	0.2776304781	0.3015948534	0.3348465562	0.2767037153	0.3000940084	0.2890117466	0.3059699535	0.2519361377	0.2415770143	0.323795259	0.3295236528	0.1823386997	0.3477213681	0.2577963471	0.2343852222	0.2941794395	0.1694558412	0.251917094	0.2248876244
0.2909824252	0.2077509761	0.3077693284	0.2693496943	0.3287584484	0.2179679573	0.2722572684	0.2903806865	0.2615292668	0.2485408336	0.3031298518	0.3295977414	0.2699844539	0.2594590783	0.297690779	0.2430214882	0.3305892944	0.2160648108	0.2890911102	0.2714726031	0.3723554015	0.3092271686	0.2898365259	0.2945480049	0.2691966593	0.3011404872	0.2433394343	0.2486761808	0.315156132	0.3231174648	0.1875142753	0.3493412435	0.2535384893	0.2361531556	0.2970376313	0.1704425961	0.2547133267	0.2304439247
0.2841104269	0.2072223276	0.3076795936	0.2567707598	0.313534081	0.2087214738	0.2628230453	0.2921187878	0.253918469	0.2459920794	0.2997884452	0.3292884827	0.2520833611	0.2703848481	0.2953941822	0.2346004397	0.0759136453	0.2209629714	0.3046554625	0.2640910447	0.3718758523	0.2789968252	0.306961298	0.2692251205	0.247533828	0.2958253622	0.2326381654	0.2552788258	0.2936920524	0.3129481375	0.193100363	0.3487118185	0.2485411465	0.238085866	0.2989238799	0.1711454391	0.2473298311	0.2262441218
0.2774836123	0.1967103928	0.3049945235	0.2399017513	0.2998421192	0.20118016	0.2533094585	0.2943009436	0.2441031933	0.2403188646	0.2989223599	0.3262187541	0.2365097255	0.2798135877	0.2909251153	0.2262503803	0.3089010119	0.2268197685	0.3222115934	0.2607375681	0.3711607754	0.2622613311	0.3012986481	0.2419965714	0.2241993994	0.2922849655	0.2105184793	0.2518023849	0.2732417583	0.3029062748	0.1992469579	0.3368997574	0.2427509725	0.2326620817	0.3019350767	0.1707335562	0.2403268814	0.1772626638
0.2618047595	0.1844352186	0.2834256887	0.2249907702	0.2836867273	0.1953037381	0.2403817326	0.2994527221	0.2358015478	0.2303781807	0.2833225429	0.3257386386	0.2228106409	0.2836791575	0.2860885262	0.2179517299	0.0809568986	0.2365547866	0.33439821	0.2611756325	0.3664937913	0.2450171858	0.2868334949	0.2214371264	0.2102674097	0.2736023963	0.1908016652	0.2464170456	0.251182586	0.2952008247	0.199534297	0.311845243	0.2191855162	0.2236944288	0.2988951802	0.1694019139	0.2337625921	0.1301626414
0.2466616631	0.1732977182	0.2620239258	0.2102887183	0.2562417388	0.1884708852	0.2262174934	0.2813016772	0.2147827595	0.2171805203	0.2553473115	0.318942368	0.2057049572	0.28357023	0.282273978	0.1950908452	0.1796531975	0.2383295596	0.3333140016	0.2653605342	0.3454111218	0.2274393439	0.2558057308	0.1939687431	0.1966101378	0.2490928769	0.1732023507	0.2388062775	0.2278205901	0.2806769311	0.1983478963	0.2860811949	0.1948636323	0.2133862972	0.2768850029	0.1602282673	0.2269141078	0.1381242275
0.2330651879	0.1627453566	0.2408403009	0.1813589931	0.2269616276	0.1816381961	0.209580332	0.2439453304	0.1858979315	0.204335019	0.2275789976	0.2862621844	0.1889619231	0.283105284	0.2726257145	0.1718042046	0.2786784768	0.2297253013	0.3297830522	0.2517781854	0.325162828	0.2082941234	0.2283463925	0.1677480787	0.1825698018	0.2230346799	0.1532856673	0.2279959619	0.2049494386	0.2608093321	0.1982580423	0.2593510151	0.1699956059	0.2015205622	0.2585669458	0.1501359642	0.2057651877	0.2720316947
0.3727977872	0.1880477816	0.3281165957	0.2941352129	0.3513865769	0.2623291314	0.2633191049	0.312761277	0.2833096385	0.2127554864	0.3263838589	0.3181057274	0.2357135117	0.2938095331	0.2855617106	0.2607262731	0.3012205958	0.2387290597	0.2784223557	0.2961912155	0.3111303151	0.2260331064	0.2306114733	0.2965302169	0.3045918345	0.3376790583	0.2555647492	0.2214092761	0.3440738618	0.3498430252	0.1915263087	0.3450370729	0.2400589585	0.2504474223	0.2999114096	0.1423650384	0.2291097343	0.2600927949
0.2809126973	0.1845395565	0.300354749	0.2619436085	0.2867835462	0.2222416252	0.2448534369	0.2918000817	0.2304694653	0.2379466742	0.3143124878	0.2848303914	0.2043041736	0.2906195521	0.2864667475	0.2011215985	0.3035446107	0.2593303025	0.3185289502	0.2835747898	0.3669577539	0.2202095091	0.2189393938	0.2591292858	0.277880162	0.3112045228	0.217925325	0.2475920916	0.273355484	0.3152067661	0.1850724816	0.345089674	0.2250768542	0.2407661825	0.2826883793	0.1650321186	0.217324689	0.2195666432
0.2562731504	0.1773643196	0.2796816826	0.2448804528	0.2627799511	0.2082394362	0.2296734154	0.2855857313	0.2098327577	0.2384970188	0.2884939909	0.26690045	0.1961412728	0.2896145284	0.2848107517	0.18920587	0.3147116899	0.2633556724	0.3269298375	0.2798481584	0.359990567	0.224517107	0.207907334	0.2333627343	0.2566289008	0.2804514468	0.1930064857	0.2479261011	0.2475032508	0.2983792126	0.1783516854	0.3284813166	0.2014195919	0.2301010787	0.2750336826	0.1731693596	0.2116231024	0.0582981333
0.2355813086	0.1663539559	0.2586031258	0.2259615511	0.2377181947	0.1935784966	0.2151176035	0.2637538314	0.1924073696	0.2266133726	0.2564504147	0.2399827093	0.1766246706	0.2888901532	0.2826831937	0.1655880362	0.2660401464	0.25865224	0.3261342943	0.2791473269	0.3387184441	0.2299688309	0.1991326511	0.1988524199	0.2349733263	0.2439384758	0.1665923893	0.2506905198	0.2230350375	0.2658204734	0.1710800081	0.3098912835	0.1779851764	0.2193668485	0.2568602264	0.1659070402	0.2055573612	0.1762627959
0.3825873435	0.1773259491	0.3327952325	0.3107507527	0.319583565	0.2977058291	0.2696067989	0.3065436482	0.3142744601	0.2170479894	0.3024278581	0.3173439801	0.2273703963	0.3251496553	0.264703095	0.3505916595	0.244214952	0.2252061069	0.280190289	0.2712898254	0.2146424949	0.3068164885	0.2100740522	0.2637445927	0.2738234103	0.3035913706	0.2410412878	0.1697948426	0.3273435235	0.3240065277	0.213932991	0.3123528361	0.2679253817	0.243396312	0.3113232553	0.1823996902	0.1962105632	0.2986629903
0.3776812255	0.1770367175	0.3330682516	0.3131634295	0.324918896	0.2721067071	0.2686042488	0.3047101796	0.3050582111	0.2191659063	0.3073267937	0.3208606243	0.2246706188	0.3194146454	0.2637799084	0.3581288755	0.2682176232	0.2379309982	0.2806695998	0.2745444179	0.3237802684	0.2961497307	0.2073028535	0.2456022501	0.2766826153	0.313064158	0.2400019616	0.1823879778	0.3394306898	0.325416714	0.2100450844	0.31362921	0.2661581934	0.2474923879	0.3072883487	0.2032387853	0.1955907196	0.30849424
0.3630804121	0.1763718277	0.3263774812	0.3146005869	0.3042728007	0.2488327175	0.2679574788	0.3015900254	0.2980383337	0.2193547934	0.3046909571	0.3221581578	0.2116247863	0.3157780766	0.2631326914	0.3457295895	0.2668465376	0.2453989536	0.2855479717	0.2774105966	0.3444909155	0.2873843312	0.2050144225	0.2542511821	0.2770694792	0.3048845232	0.2386735827	0.1949620992	0.3248321712	0.3230859339	0.2033784837	0.3167100251	0.258028537	0.2515474558	0.2963168025	0.2246926129	0.1952043027	0.2929826677
0.3121493757	0.1811730713	0.302713573	0.2915329635	0.2400481999	0.2251953185	0.2527026534	0.28739658	0.2587599456	0.2209432125	0.294464469	0.3194745779	0.1859268844	0.3118680716	0.265029639	0.284068048	0.2563714981	0.2518641651	0.3213037848	0.2504128516	0.3441618383	0.2742460072	0.1949545145	0.2633568645	0.2633850873	0.2848530412	0.2301114798	0.1966243833	0.2842114568	0.3026916981	0.1902257204	0.3166890144	0.243178159	0.2488949001	0.2652291954	0.2510309219	0.1898315549	0.2608400583
0.2781452239	0.188421905	0.2822153866	0.278496027	0.2134777009	0.2132525146	0.2361877412	0.2802236676	0.2366836965	0.2204215527	0.2699631453	0.3144755661	0.1740997285	0.3078039289	0.2669334412	0.2522068322	0.2295286506	0.2557877004	0.3230856657	0.2348765284	0.3316548169	0.2687534392	0.1874149889	0.254258126	0.2469725311	0.2494057417	0.215241313	0.1868463457	0.2587228715	0.2864482999	0.1806713343	0.3086294234	0.2211341709	0.2420139313	0.2510111928	0.2586634159	0.1847049892	0.207505554
0.2448606789	0.1973615289	0.2619527578	0.2604116201	0.1909919381	0.1996560693	0.2198112607	0.253780365	0.2135552615	0.2142748982	0.2438716292	0.2841620445	0.1514395624	0.3076939285	0.2687131166	0.2082979083	0.1534221023	0.2507839799	0.3191891313	0.2183314562	0.3125177622	0.2631674409	0.177592203	0.2327097207	0.2327286899	0.2117912173	0.194614619	0.1762895286	0.2294543982	0.2593233585	0.1705956608	0.2978583574	0.201249212	0.2321039438	0.2352234423	0.239659369	0.1739746332	0.3195088506
0.3291553557	0.1976754367	0.2904375494	0.3144846857	0.2413699627	0.229410708	0.2855315804	0.2696806192	0.3129938543	0.2121481448	0.3400385678	0.2818036079	0.2360617667	0.3106667399	0.2587512136	0.3042793274	0.1347115934	0.1657609195	0.2725541294	0.3331660926	0.3528436422	0.3341683149	0.2062959075	0.2925413251	0.2219153196	0.249151513	0.2129130661	0.1660507321	0.3111875355	0.3413415849	0.2164753377	0.3173018098	0.250885278	0.2464312911	0.2643440068	0.2476375848	0.140143469	0.3039267361
0.3492406011	0.1975930035	0.302664727	0.3159583509	0.228884384	0.225401789	0.2813755274	0.2754572034	0.3015166521	0.2100884765	0.3269340396	0.2695927322	0.2238576114	0.3264501691	0.2570492625	0.2813852429	0.1200265065	0.1803052872	0.279196769	0.3244931996	0.3509803414	0.3289896548	0.2014308572	0.2616454959	0.2232549787	0.2483940125	0.207247138	0.1714741737	0.3010267317	0.3483416736	0.2122639269	0.3220899105	0.2458899319	0.2472152561	0.2540369928	0.2653866708	0.140589118	0.3170043826
0.31777367	0.1950984448	0.2835023999	0.2856485248	0.1844507307	0.2072425336	0.2411468029	0.2636423409	0.2469573766	0.200451225	0.2600980103	0.2410420179	0.1826376319	0.3564852476	0.2650159895	0.2122896463	0.1538168341	0.2127547711	0.3131503463	0.2481557876	0.3280985355	0.2987941504	0.1810774803	0.253944397	0.2113243937	0.229447037	0.2267987728	0.1649003625	0.2747669518	0.3397834003	0.1953867227	0.2962394953	0.2203047574	0.2266619951	0.2270133197	0.2614055872	0.1660730988	0.3172921836
0.2653316259	0.1914691627	0.2963482141	0.296743989	0.2661640048	0.2457922548	0.2789440155	0.2430589199	0.282297045	0.1975995451	0.3426446021	0.3724561334	0.2380585372	0.2975913584	0.2465972304	0.2271852493	0.2372265607	0.161631152	0.2553274035	0.2478855252	0.3445862532	0.3316973746	0.2075858116	0.2787086368	0.2606099844	0.2099391222	0.1855987161	0.2504698038	0.2771728635	0.3464175761	0.2063663751	0.3336063325	0.2652007043	0.269662559	0.2702304125	0.2821872532	0.1500139385	0.3145189285
0.2738627791	0.1913574189	0.3011576533	0.2809495926	0.2415940464	0.2302215844	0.2760550976	0.2451750189	0.2659420073	0.1941363066	0.3346219361	0.3580020368	0.2286252677	0.3105938733	0.2461342961	0.2153735608	0.2367014885	0.1742577851	0.2780667543	0.2434810996	0.3463502824	0.3303679526	0.2037985623	0.2430428863	0.2525317669	0.2154998928	0.1828269362	0.2525349855	0.2707965374	0.333276093	0.2085715681	0.3263507187	0.2677071989	0.2753856778	0.2584181726	0.2749370933	0.1598182321	0.3058920801
0.2804839909	0.1887337863	0.2919541895	0.266282022	0.2190425694	0.2162783742	0.2580891848	0.2481242865	0.2490156293	0.1900098026	0.3139619827	0.3463476002	0.2186406106	0.3128786981	0.2521829903	0.1962210685	0.2517799735	0.1877650768	0.2976436615	0.2386497706	0.345376879	0.3218981922	0.198703438	0.2032529116	0.2334326506	0.2149356604	0.1884054244	0.2401359677	0.2575652301	0.3189822137	0.2099298686	0.3172088265	0.2702261209	0.2622204125	0.2461124212	0.2683115005	0.170702219	0.2882882059
0.2840296328	0.1867658347	0.2829284072	0.2525313795	0.1952226162	0.2036095411	0.2388554662	0.2482885718	0.2325094789	0.1890460849	0.2744164467	0.2982411683	0.2056087852	0.3043020964	0.2587724626	0.1729754806	0.253726542	0.2014421225	0.2969206572	0.2299750596	0.326929301	0.3138378561	0.1894902289	0.1660997719	0.2150410563	0.205001682	0.1965502203	0.2258659005	0.241576165	0.2853238881	0.2017716318	0.31082654	0.2534636855	0.2469365001	0.2248460352	0.2588097453	0.1832345724	0.2973341942
0.2418284118	0.2043091357	0.2987033427	0.2695701122	0.1936852038	0.2264633626	0.2387335449	0.2329728007	0.2490203977	0.1696323454	0.317222923	0.3185652494	0.223431021	0.2727573216	0.2364138663	0.2282099426	0.2559935749	0.1889353693	0.3216054142	0.1989320219	0.2946998179	0.3433480859	0.1978734881	0.2461986095	0.2072283924	0.1708569676	0.2391625792	0.216372326	0.2624405026	0.2922136188	0.2135617584	0.289083004	0.2841681838	0.2276212126	0.2735982537	0.2726474702	0.1685392112	0.1827294976
0.2461937666	0.2007441223	0.2891233563	0.2614101768	0.1814900935	0.2017364353	0.230504781	0.2283989787	0.2364193052	0.167196542	0.2845726609	0.2908803225	0.2086933702	0.2702910304	0.2454321831	0.2038432956	0.2405979037	0.198929742	0.3206884861	0.1963952333	0.2853161693	0.3300453126	0.1963205338	0.2160312086	0.2005638778	0.1677670777	0.2153809965	0.1815198362	0.2339029312	0.2586490512	0.2034828812	0.2744850516	0.2503068745	0.2374635637	0.2503011823	0.258118242	0.1703898907	0.1474442184
0.2660022676	0.1782626957	0.2273096889	0.3880772293	0.3494666815	0.247220248	0.272456944	0.1839117855	0.2489629239	0.1438618451	0.2191440165	0.226204291	0.1763792336	0.2002102137	0.2134726048	0.1712113172	0.2962220013	0.1807726026	0.21835576	0.1963682473	0.290589124	0.2733738422	0.2741521597	0.2853340507	0.1844751835	0.1651489139	0.2243278921	0.180361554	0.1530904621	0.2810989618	0.1662956029	0.2634194195	0.1260038167	0.3448249102	0.2818055153	0.2291161567	0.2497658134	0.2817965746
0.2540284097	0.1677373648	0.21108374	0.3614596725	0.3552837968	0.2405827194	0.2415473312	0.1904947013	0.2574523985	0.1589837372	0.1902331412	0.2056969106	0.1679947376	0.1894195974	0.2317021489	0.1612050831	0.2996034324	0.1919613034	0.2085557729	0.1759348065	0.2911401689	0.2932333946	0.3091340363	0.2652162611	0.1694341004	0.1790104806	0.2289298475	0.2078214884	0.1215783283	0.2748816013	0.1594752818	0.2607448399	0.1150215566	0.3748637438	0.2443640679	0.229990527	0.2770220339	0.2398250401
0.3296377063	0.246686995	0.2656405568	0.3340075612	0.2672308087	0.2504912019	0.2881781161	0.1668131649	0.2123138309	0.1688456535	0.2055410296	0.2885204554	0.2210299969	0.2419369519	0.1760820001	0.1699962616	0.2842062116	0.1627012491	0.2823407054	0.2968305647	0.2118331641	0.2123420686	0.2542050779	0.2866133451	0.2366463244	0.1779040843	0.1924588531	0.0989238322	0.2238506675	0.2733905911	0.2003700584	0.2826769352	0.1812584698	0.228270635	0.201141268	0.3202803731	0.1640086472	0.2003427297
0.343115449	0.2422814518	0.2741030157	0.3494836092	0.3151606023	0.2539654076	0.3129437268	0.1860982925	0.2176050544	0.1706457138	0.1802252233	0.2967769802	0.2239742875	0.2434056401	0.1971348971	0.1840515733	0.0807412192	0.1879314929	0.2800322473	0.298963815	0.2148580253	0.2310325801	0.2959983349	0.3064387739	0.229356125	0.1870880127	0.2272442579	0.1357951164	0.2026473135	0.281255722	0.2144840062	0.2801319063	0.1682992131	0.2607764006	0.2238286734	0.3397205472	0.1970680803	0.1657509059
0.3368855715	0.2358540148	0.2820761204	0.3607738614	0.3696777523	0.25235641	0.3357858062	0.2018627226	0.2166523635	0.1723279804	0.159762308	0.3145170808	0.2242880911	0.2433991134	0.2185941488	0.190645203	0.0834871233	0.2136497945	0.2758050859	0.296851635	0.2153605223	0.2482648492	0.3237424791	0.314424485	0.2194435447	0.1930939704	0.2574356496	0.1777304411	0.1965364516	0.2837946415	0.229149133	0.2746946812	0.168350324	0.2948988378	0.2361742109	0.3269380629	0.2280091643	0.1105229482
0.3236395717	0.2294068038	0.2663728893	0.3424057662	0.4138819277	0.236594066	0.3259347081	0.2113013417	0.211111486	0.1826478839	0.1475461721	0.3401266932	0.2092552185	0.2406093329	0.2514283061	0.1902254373	0.1704737395	0.2435315847	0.2664781511	0.2914348841	0.2147631496	0.2638365328	0.3327984214	0.3087309599	0.2058408856	0.1976463944	0.2725180388	0.2204430997	0.1872519702	0.2808042765	0.2307596654	0.270137161	0.172664687	0.3340433836	0.2334975004	0.3087037206	0.255294621	0.0885849744
0.3773238957	0.233488664	0.2377168685	0.3516952097	0.4108707011	0.1893205941	0.3253429532	0.2589659989	0.2191937864	0.1875513643	0.1568510383	0.3117739856	0.2051335424	0.238799423	0.3234601021	0.1920858175	0.271890372	0.2534158826	0.2546361089	0.2856808603	0.2123305053	0.2548004687	0.3409915864	0.2774059474	0.2047796249	0.1914419681	0.3442741036	0.2726061344	0.1938997358	0.2798703313	0.2437404543	0.2818445563	0.3085299432	0.3097862005	0.2224522978	0.2833245099	0.2895764709	0.0680878311
0.3124193251	0.2144833952	0.2197074443	0.3244179785	0.4179227948	0.1731035411	0.2836057246	0.2160079926	0.2065250427	0.1924631149	0.1297962219	0.3052220345	0.1810642183	0.2415873706	0.3657367826	0.1854276359	0.2806753218	0.2771702409	0.2267979383	0.2775224447	0.2266676277	0.2557023168	0.3254867196	0.2546123862	0.1711912751	0.1924188137	0.3103041649	0.314658314	0.187216863	0.2614343464	0.2356077582	0.2833736539	0.2782542706	0.2951545119	0.2014308572	0.2720090747	0.2931056917	0.131411612
0.2621207237	0.194280535	0.2056758702	0.2950846255	0.3807314634	0.1537645906	0.2250155956	0.1854682118	0.1889253557	0.1916960776	0.1139559597	0.283510983	0.1581385881	0.2516887188	0.4032181799	0.1798186898	0.0061222292	0.2978489697	0.1993652284	0.2647880018	0.230735153	0.2473223954	0.30691275	0.2367803752	0.1444931626	0.1767660081	0.2778583169	0.3183551431	0.1793255061	0.2334076166	0.2238691002	0.2679788172	0.2483889461	0.2811512351	0.1822455525	0.2437105477	0.2863380909	0.2801443934
0.3768697083	0.2203952968	0.2271084487	0.2762835324	0.3435893655	0.2139531076	0.3210543096	0.3302999437	0.3073794842	0.1486966163	0.302228421	0.2856300175	0.2430188209	0.2103154212	0.2429724783	0.2165137082	0.0913422704	0.2338081896	0.3142602146	0.2812841535	0.2230373621	0.3000001609	0.3107977211	0.2575123906	0.3382353783	0.1773574948	0.2422536463	0.2031343877	0.2289945036	0.2929645479	0.1932739019	0.2448863983	0.2930128276	0.28733325	0.2287601233	0.2593709826	0.2592771351	0.2446757257
0.2142244577	0.1732331663	0.258811295	0.1848632693	0.2873531282	0.1935800165	0.2674865723	0.2669626176	0.2289327681	0.265519321	0.2195929438	0.271317035	0.1141489074	0.2408039868	0.2444614768	0.2290377617	0.1803875417	0.2349337041	0.2502503395	0.1432422549	0.2835818231	0.2501043379	0.2444138974	0.1753801554	0.2420957386	0.1884097904	0.1747128218	0.29696697	0.2920900583	0.1959910691	0.1462154239	0.2548854947	0.2129445821	0.2645806968	0.230441466	0.1397200823	0.2679895759	0.3216746747
0.2114912122	0.1720575243	0.2479723394	0.1824394017	0.2665295601	0.194112137	0.2668629587	0.2601887584	0.2173553556	0.2562759817	0.2154954672	0.2665841281	0.1180268452	0.2426758111	0.256082058	0.1946729571	0.2665372193	0.2234269381	0.2581003606	0.1570007354	0.2778030336	0.2229034901	0.2427693605	0.1634229124	0.2230376303	0.1840397716	0.164940834	0.2958581746	0.2471981049	0.2012437731	0.1461172998	0.2559565008	0.202077359	0.2435620129	0.2247222513	0.1390681267	0.2526646852	0.2824657261
0.2129240334	0.1707711369	0.2482703775	0.2072271258	0.2899763584	0.1853457987	0.2350721061	0.2703815997	0.2134485245	0.2897972167	0.230852887	0.3069125712	0.1220172495	0.2520413399	0.2585625947	0.2266278267	0.2724616528	0.2730535865	0.2184108943	0.2041086107	0.3176545799	0.1728084981	0.240042299	0.2326576412	0.2121317536	0.2338072956	0.1716316342	0.2795007527	0.281902194	0.2502977848	0.120683372	0.2668785155	0.1957507432	0.2570874095	0.2745321393	0.1061206758	0.2276772261	0.240429759
0.2092398554	0.175269857	0.2304048687	0.1981337667	0.2654751241	0.1799523979	0.2239119709	0.2556746304	0.1982510686	0.2787097991	0.2194948792	0.3012188375	0.1256272793	0.2508262098	0.2707073092	0.2037012577	0.276573509	0.2678135037	0.2340276688	0.214691624	0.3057103455	0.1515624523	0.2301699072	0.1854068935	0.1944509745	0.2083166093	0.1600154787	0.2773533762	0.2487700582	0.2466641515	0.1258241236	0.2480997741	0.1811352968	0.2421625704	0.253998965	0.1093219221	0.2211205512	0.1976782084
0.2099756897	0.1806891859	0.2120075822	0.1695927083	0.2418384254	0.1734727919	0.2098329067	0.2290556133	0.1728251427	0.2686057985	0.2085922062	0.2677758336	0.1295842677	0.253223598	0.273021549	0.1765805483	0.0886300728	0.251453042	0.2495659739	0.2141183168	0.292296797	0.1410401911	0.224379316	0.1350587606	0.1764385998	0.1883140802	0.1454562247	0.2752830982	0.2137926072	0.2360425442	0.1300497055	0.2295814753	0.1667700559	0.2213723809	0.2374299616	0.1119547933	0.2065135241	0.0543909222
0.2078920901	0.1740488708	0.188304767	0.1411594749	0.2187453061	0.169950068	0.1812265515	0.2021892667	0.1486118436	0.2599612772	0.1882354766	0.2338523418	0.1327990443	0.2478315234	0.2626615465	0.1461983025	0.2264514863	0.2344872803	0.2555824816	0.2069985867	0.2775232494	0.136164099	0.2186419517	0.0832603052	0.1612965167	0.1725856811	0.1292721778	0.2607024908	0.1885383725	0.2262640893	0.1334296316	0.2035583258	0.1495617181	0.1947101504	0.2248948514	0.1141783744	0.1897998601	0.3042240143
0.308817327	0.1632554531	0.2449089736	0.2871302068	0.3785200417	0.2585971951	0.2895158827	0.3044818342	0.2293064892	0.2122169286	0.2077149451	0.2963429391	0.1136461422	0.278429538	0.2610671222	0.2224016339	0.2314504087	0.2214689255	0.2376429737	0.2258087844	0.1709573269	0.2035560608	0.230994314	0.2163760662	0.2894447446	0.3252962828	0.2450184077	0.2365546674	0.2458143234	0.3003296852	0.1149214581	0.2904497087	0.2012278438	0.2549945414	0.2727800906	0.1562084407	0.2129633576	0.2501971722
0.1969494224	0.1591685265	0.2338576466	0.2201862931	0.271758914	0.1787965149	0.2020522505	0.2803179026	0.1742211431	0.276869148	0.2345226258	0.2136797011	0.103641808	0.2733309269	0.2676008046	0.1840945929	0.1997150332	0.2808816433	0.236195296	0.169073984	0.3142167628	0.1889111251	0.1994886398	0.2559567094	0.1946798265	0.2070902586	0.1594452858	0.2428057939	0.2202147543	0.2331766188	0.1505116075	0.2953169942	0.1627386212	0.2182521373	0.2478861213	0.1412944198	0.1736734658	0.1996466368
0.1816237122	0.1557362527	0.2188907266	0.1911915541	0.2468477488	0.1645126939	0.17823039	0.2560110688	0.1567332149	0.2749572992	0.2266215533	0.1937227249	0.1056249961	0.2673978508	0.2680788934	0.171668902	0.274492681	0.2722376883	0.2477478683	0.1836278439	0.2991179824	0.1903453767	0.1916930526	0.2271679491	0.1773088425	0.1784939915	0.1369640082	0.2371287197	0.2057741433	0.2124810368	0.1447388679	0.2755963206	0.1486999691	0.2077285051	0.2311809212	0.1374442875	0.1585155874	0.0793217644
0.1727615148	0.1477656215	0.1902428567	0.1609161198	0.2205269784	0.1521149576	0.1466861218	0.22898224	0.1373506486	0.2719399035	0.1990341246	0.1780898124	0.1081500724	0.2519377768	0.2626514435	0.1568662971	0.2449004203	0.2625396252	0.244168967	0.1974945068	0.2813695967	0.1851618737	0.1891976595	0.1839039326	0.1613887399	0.1584138423	0.1197009832	0.2160155177	0.1879250556	0.1926143467	0.1379776597	0.2421204895	0.1336445808	0.1903125495	0.216036588	0.1328828186	0.1432317793	0.2177951932
0.3331353962	0.1457864642	0.3219183981	0.3156674802	0.3576288223	0.3151372075	0.2420483232	0.2508198321	0.2916848958	0.2036691159	0.2773141563	0.3458543122	0.1368707567	0.3092686832	0.1791511923	0.2650577724	0.2228827327	0.186165899	0.217420876	0.3293958306	0.079860881	0.2886661887	0.1743448079	0.2275774181	0.2778426707	0.2849593163	0.2888998985	0.1698148847	0.2944521904	0.333342731	0.1730114073	0.2762493491	0.1981406659	0.2038962841	0.2791488171	0.1617347598	0.2040383667	0.075147897
0.3338265121	0.1690076441	0.3169153333	0.3112670481	0.364682436	0.2857634127	0.2473110557	0.2665827572	0.2765674293	0.2116537839	0.2646299303	0.3459864855	0.1337484717	0.31640324	0.2457704246	0.2651659548	0.2042963654	0.1946765184	0.2294154167	0.3283007145	0.186033994	0.2712272704	0.2257850319	0.2094493806	0.2822551131	0.302711457	0.292022258	0.180103004	0.2859388292	0.3258325756	0.1761891246	0.2689845562	0.2046674788	0.275367707	0.2718612552	0.1635715812	0.2057974041	0.1781723946
0.3345504701	0.1687708199	0.3057545722	0.3074758947	0.3714393079	0.2519691586	0.2500508726	0.2813009322	0.2635468841	0.2196725607	0.2490400076	0.3396406472	0.1315404475	0.3229154646	0.2421261519	0.2655679584	0.1933514774	0.2020302862	0.2277512103	0.3183500469	0.2945404053	0.2535042465	0.2304828763	0.1943164319	0.2761859894	0.3211589456	0.2825876176	0.1902393699	0.2750443518	0.3188555837	0.1803772599	0.2724896371	0.2068684995	0.2789066136	0.262999773	0.1677336544	0.207277745	0.2586517036
0.271286428	0.1853920668	0.3406304121	0.2900879085	0.2579781115	0.2696803808	0.2696449459	0.2232458591	0.2904286683	0.1941179335	0.3461223841	0.3169868886	0.1670093387	0.3095147014	0.2376230806	0.2799649835	0.1782277375	0.1707960367	0.1913211346	0.3614107668	0.2261238843	0.3193820715	0.2205161601	0.3005758524	0.2546662986	0.2514701486	0.3338332176	0.1726870686	0.3250911832	0.3986311555	0.2299972326	0.3085955679	0.1996711791	0.2752726674	0.2668317854	0.192928344	0.1906953901	0.0818710476
0.297021836	0.1851990372	0.3312471509	0.2905285954	0.2586625814	0.270255506	0.2632521987	0.238149479	0.2788025439	0.2028248012	0.3434783816	0.318168819	0.165873602	0.3154068291	0.2364018857	0.274138093	0.1769342273	0.1838469803	0.1915028989	0.3611491024	0.3330933452	0.3081410229	0.2412396669	0.2867166996	0.2526231408	0.2618237436	0.3268142939	0.1827238947	0.3212649822	0.3999658823	0.2250130028	0.282707423	0.2068583071	0.2782152891	0.2691782117	0.2116571069	0.2038486302	0.1853933483
0.3220673203	0.1847444326	0.3238868117	0.290579319	0.2580484748	0.265435189	0.2572130859	0.2519252598	0.2626386583	0.2122272104	0.3224730194	0.3050744236	0.1615843326	0.3236163259	0.2354522944	0.2654541433	0.1733739674	0.1926122606	0.2002033293	0.35688591	0.3393502831	0.2977641225	0.2663231492	0.259293288	0.250156939	0.270421952	0.3224580884	0.1928302646	0.2947560549	0.386826396	0.219589293	0.2770745456	0.2105745822	0.2807527483	0.2721656263	0.2273755372	0.2098504305	0.2586239278
0.2531450987	0.2036068439	0.2733077109	0.2672142684	0.2870796621	0.2413832992	0.2717443705	0.2172466815	0.2664780021	0.1713264436	0.3246159256	0.3267779946	0.2038681954	0.2796251178	0.2265270352	0.284742713	0.1915735155	0.1678613871	0.186998561	0.2420164943	0.2505111694	0.3207302392	0.180225566	0.2895685434	0.2447708994	0.1980633885	0.3305700421	0.2018605769	0.361420691	0.4015454948	0.239151001	0.3810012043	0.2419920415	0.2825088203	0.241020292	0.2340407372	0.1813246608	0.2593070567
0.2549215853	0.2036223412	0.2975958586	0.2671227753	0.2845956087	0.2475016415	0.2742407918	0.2307873517	0.2747614682	0.1793382019	0.3436435461	0.3236361742	0.2035235763	0.2894812226	0.227373749	0.2769722044	0.1736238599	0.1770240068	0.1907495856	0.2443390489	0.3792761564	0.3202756941	0.1781588495	0.3028866649	0.2437323332	0.1985735297	0.3104240298	0.2185243666	0.3698599041	0.3955798149	0.2378259599	0.3546844125	0.2488754243	0.287629962	0.2403317541	0.2536790669	0.2002818137	0.2623288035
0.2615735829	0.2032557577	0.3135347962	0.2662111223	0.2775399387	0.2490966916	0.2753884792	0.2412243634	0.276587069	0.1891311705	0.3416928053	0.3103095591	0.2016737461	0.3046008348	0.2280442268	0.2690455019	0.1515260935	0.189405784	0.2051255852	0.2543260753	0.3880535662	0.3189357817	0.1877782941	0.2915870845	0.2424032986	0.201263234	0.2943558693	0.2353540361	0.3484771252	0.3636324406	0.2371025383	0.3227564394	0.2537464201	0.291734457	0.238169536	0.2613293827	0.2090342045	0.2730509341
0.2679673731	0.2018744946	0.3205956817	0.2560421526	0.2716437578	0.2423601151	0.2712239921	0.2455276847	0.2560842335	0.198015064	0.3377716541	0.2994880378	0.2000631541	0.3210127056	0.2293973714	0.2611829042	0.1281188577	0.2019401491	0.2250096053	0.264128834	0.3939054608	0.3166868687	0.2032663822	0.2766260505	0.2412016094	0.2052092701	0.273385942	0.2426377088	0.3238251209	0.3326590955	0.2370664626	0.2972284853	0.2598343194	0.2865906656	0.2390728444	0.2560838759	0.2091824412	0.1925637573
0.2634190321	0.1888576597	0.2899500728	0.2348187864	0.2510287762	0.2309665978	0.2445584834	0.2514432371	0.2105935067	0.2132490426	0.2913829684	0.2629431784	0.1948107779	0.3272001147	0.2403095514	0.2410054058	0.1772716641	0.2251737863	0.2559520304	0.273162961	0.3660501242	0.3044099808	0.2383136451	0.2201342136	0.2339151502	0.2120579332	0.2383986264	0.2157133371	0.2645742893	0.2581340373	0.2257890105	0.2715161741	0.2537260056	0.2560739517	0.2354255766	0.2383012325	0.2080940157	0.2506742477
0.2556347549	0.1831014603	0.2730206549	0.2189436555	0.2341573089	0.2298445404	0.2326125801	0.2381008416	0.1901630759	0.2198118716	0.2584878802	0.2359864712	0.1839380711	0.3202738762	0.2457562983	0.219224453	0.2366329432	0.2208346426	0.2680197358	0.2540284395	0.3439356089	0.2991647422	0.2465672195	0.1898474097	0.2256886065	0.209404856	0.2278365344	0.2005276084	0.2336963415	0.2139453292	0.214224875	0.2633129656	0.2422035336	0.238885954	0.2237840742	0.2186363786	0.2024362087	0.249723956
0.243253231	0.1608747244	0.2647178769	0.2948263288	0.335198611	0.3295570016	0.2247459143	0.1905344427	0.2279905528	0.1584059894	0.2650400698	0.2780562341	0.2318030894	0.2299368531	0.1834422946	0.2639776468	0.0094609512	0.1554857343	0.2257886231	0.2430579811	0.098910749	0.3152518868	0.156791538	0.2177831829	0.2152016312	0.1644332558	0.3188323975	0.205551222	0.3101464212	0.4058204591	0.2238428444	0.2965005934	0.3024149537	0.1984692812	0.2590020597	0.2644647658	0.1472702771	0.2489332557
0.2597758174	0.1722211689	0.2855170667	0.2979865074	0.3440233767	0.294142127	0.248405546	0.2231674343	0.2563270032	0.1528864652	0.2966516018	0.2709412277	0.2308232337	0.2532629371	0.2203613818	0.3114836812	0.207195878	0.1639221013	0.2352674007	0.2367136329	0.2814029455	0.3338010311	0.1749723554	0.2658680975	0.2205024362	0.163985014	0.3427675366	0.2323588133	0.3208086193	0.3833701909	0.2352233231	0.3498589098	0.3017392755	0.2569442987	0.2876736224	0.2734379768	0.1704551429	0.2641405165
0.263294071	0.1732548624	0.3000405133	0.2981604338	0.3330072165	0.278980881	0.2582601905	0.2345055044	0.2689895034	0.1560463607	0.3050357401	0.2719236314	0.2248681635	0.2651450336	0.2179900855	0.3048561513	0.2131958455	0.1795274019	0.2462075502	0.2333170623	0.2897932231	0.3433189392	0.1738846451	0.2756750584	0.2217789292	0.1642308533	0.335526973	0.2440583855	0.3182365298	0.3658336699	0.2320782691	0.3523896635	0.296466291	0.2670905292	0.2832165957	0.2720913887	0.17559807	0.276486218
0.2572156787	0.1754317731	0.3051021993	0.2871819735	0.3231930137	0.2619878054	0.2583087683	0.2390854508	0.2702557743	0.157809034	0.3118854761	0.272188127	0.2193360925	0.2710585594	0.2204097658	0.2929787636	0.015682796	0.1982968152	0.2578800619	0.2351962328	0.2965251505	0.3512357771	0.173329249	0.2835495472	0.2228018343	0.1650532037	0.3099953234	0.2423654497	0.3139601052	0.3512249887	0.2294505537	0.3330394924	0.2919152081	0.2719335556	0.2742283344	0.2665528953	0.177295655	0.2191217691
0.2450602651	0.1790979952	0.2938595116	0.2757380307	0.3120676875	0.2452804595	0.246578306	0.243103832	0.2659334838	0.1574989855	0.3068490028	0.2635549903	0.2141328454	0.2749480605	0.2348049581	0.2809137404	0.0828753859	0.2170995474	0.2685499489	0.2383557707	0.3050239086	0.3438994288	0.1752401143	0.2882657647	0.2242704779	0.1718461961	0.2779042125	0.2213327736	0.2977521718	0.3339024484	0.2268423289	0.312160641	0.2845781744	0.2729456425	0.2649013996	0.262234658	0.1781149656	0.1983219087
0.2338532507	0.1817659736	0.2821603119	0.2638565302	0.2825574279	0.2276792824	0.2339021266	0.2413977385	0.255856961	0.1679788679	0.2909682989	0.2444061786	0.2065989226	0.2745973468	0.2488895059	0.2610504329	0.2135552168	0.2356663346	0.2746651769	0.2336058021	0.3056906462	0.3372355103	0.18031995	0.2674463093	0.2262251228	0.1780288816	0.2467009574	0.199143678	0.2762479782	0.3030514121	0.2160007209	0.2924259603	0.2533908486	0.2706854939	0.2435495257	0.2512491047	0.1775862575	0.2120299935
0.2167271823	0.1828982234	0.2693240047	0.2455952168	0.2533354461	0.2079627365	0.2201896459	0.2276134491	0.2351076901	0.1790959388	0.2737084925	0.2289659679	0.1926775277	0.2737668753	0.2603887022	0.2340636551	0.2162809223	0.231423527	0.2796901166	0.2202838361	0.3020066321	0.3300836682	0.1866532266	0.2367088795	0.2283706814	0.1767872572	0.2201867402	0.1755547971	0.250384748	0.2727758884	0.205883339	0.2751277983	0.2202096432	0.2626434863	0.2155030817	0.2329087555	0.1780947447	0.2116143405
0.2230603546	0.1594536752	0.3021656573	0.3161331415	0.2321611792	0.307189554	0.2150636464	0.2231700718	0.2688069344	0.1607251912	0.2826066315	0.25799492	0.2049927115	0.259863317	0.1991817504	0.305052042	0.2154529244	0.1578126997	0.2859816253	0.2800834775	0.2460772544	0.3654522896	0.1629723161	0.2366554439	0.2050660402	0.1740681678	0.2632965744	0.1843318492	0.2482622415	0.3520720899	0.2264722139	0.3237992227	0.2678594291	0.2335935235	0.2662697732	0.3005980849	0.1947903484	0.2885401249
0.2539293468	0.1692795455	0.2980870903	0.2766022682	0.2528559566	0.28938061	0.2192681134	0.2527933717	0.2807465494	0.157385096	0.2778142989	0.2765164077	0.202364862	0.271109283	0.2278592288	0.2982376516	0.1623983383	0.1903423965	0.3117165565	0.2962597311	0.2781419754	0.3437037468	0.1653935909	0.2507861257	0.1933829039	0.1853595972	0.2886918187	0.1538383663	0.2635176182	0.326546371	0.2059286684	0.3079386055	0.2392563373	0.2564213872	0.2780958414	0.2871979475	0.1870295256	0.2671009302
0.2644222379	0.1768843681	0.2893607616	0.2577937543	0.2532232106	0.2713285685	0.2179867923	0.2561635077	0.2869831622	0.1601313204	0.2674167156	0.2705065608	0.1992863715	0.2630696893	0.2508464754	0.2841956019	0.2006647736	0.2031145096	0.2937349081	0.2935084105	0.2896805704	0.3129097819	0.1655827612	0.2564765811	0.1892875582	0.1859431863	0.2852796018	0.1340073049	0.2567810416	0.3106071353	0.1922291815	0.2908706665	0.2086886764	0.2694106698	0.2677724063	0.2701518536	0.176632762	0.2333125919
0.2579524517	0.1654745638	0.3124834597	0.2439515889	0.2272987366	0.3070197105	0.2234031707	0.2348372489	0.2559414208	0.1649711579	0.281725049	0.2312473357	0.1819138229	0.2745568156	0.1987237483	0.2659830749	0.1873897314	0.1308577508	0.3412069678	0.2561010122	0.290835917	0.249386847	0.1487641782	0.2598177493	0.1857665628	0.1769249439	0.2175236195	0.0599591061	0.2325107008	0.2840453088	0.2131562233	0.2846959233	0.3242580593	0.235468477	0.2544196546	0.2694700658	0.1357242614	0.1990360767
0.2976234555	0.2076651007	0.2950442433	0.2871825099	0.2392951548	0.2256234437	0.2951954901	0.189511925	0.2673885524	0.1517060995	0.2891236544	0.3089908957	0.2063145936	0.2398385257	0.167141065	0.1986480206	0.1912427545	0.0900959969	0.2992423177	0.2281205803	0.2728389204	0.2519157231	0.1718593985	0.2883173227	0.2913469076	0.2032826543	0.1916282624	0.0910758451	0.2087054253	0.2780099213	0.155745551	0.2821672857	0.1940186024	0.2323185802	0.2310752571	0.2205663025	0.1125987619	0.1626764685
0.2992955446	0.1945469081	0.2867077589	0.2919111848	0.290268451	0.2332524508	0.3124805987	0.2297458053	0.246835053	0.1600293368	0.2311326265	0.2905812562	0.1944243908	0.2342990339	0.1876733005	0.1874904931	0.1637731045	0.1478966624	0.2876882851	0.2274588197	0.2884377539	0.2540130913	0.2443665564	0.2699976861	0.283169806	0.2238366306	0.2282409817	0.1304560006	0.1908648163	0.2715816498	0.1563255042	0.2716665268	0.1900661886	0.28826949	0.2336117178	0.1979469061	0.1756821424	0.198018223
0.3004298508	0.1874622107	0.2702818513	0.2912349701	0.3102720082	0.2315641195	0.3021718264	0.2483849823	0.242600888	0.1622753739	0.2031539381	0.2629388571	0.1837676615	0.2293827087	0.20065175	0.177611053	0.1912212074	0.1840523928	0.2671793699	0.209810093	0.292561233	0.247136116	0.2925625145	0.264015466	0.2674972713	0.2190718949	0.2327772826	0.1698820889	0.1876728535	0.2492055148	0.1594947875	0.2637169659	0.2035736442	0.3059464097	0.2275403887	0.1850526333	0.2050311118	0.1546622366
0.2931726575	0.1772738695	0.2492730618	0.2928256989	0.3233120739	0.2266497463	0.2923507392	0.2382438332	0.2299002856	0.1653236747	0.1752883345	0.2325247377	0.1710332036	0.2189699113	0.2118564546	0.1658012569	0.1850182861	0.2157685757	0.2499314994	0.1867763847	0.2949531376	0.242623046	0.3393399715	0.2528373301	0.250513196	0.2081569135	0.2337542176	0.2172929645	0.1588602811	0.2226960957	0.1619030535	0.2517066002	0.1976201832	0.3232782185	0.2163366079	0.1770376265	0.2363381833	0.1134512499
0.2799301744	0.1669079512	0.2206053138	0.267031461	0.3306836188	0.2115306854	0.2746574283	0.2162780464	0.2100902349	0.1807119399	0.1571306586	0.2012398988	0.1566466838	0.2047958672	0.2229803354	0.1535340697	0.1816556454	0.2276223898	0.2407948822	0.1697806567	0.296200186	0.2415694445	0.3649096787	0.23208718	0.2329552174	0.1957757026	0.2329023629	0.2640371621	0.1242534518	0.2005876899	0.1599024981	0.2363704145	0.1801855862	0.3277167082	0.1945852935	0.173443377	0.2636816502	0.1374493837
0.3196038604	0.2058652937	0.3065226078	0.3041873872	0.3058681786	0.2214730382	0.352178663	0.2435322851	0.2296501696	0.1896579713	0.177598998	0.3413233459	0.2056393772	0.2473223805	0.2335042655	0.1864642054	0.1805576086	0.2319535017	0.2596335709	0.307682544	0.2387741804	0.2103000581	0.3985303342	0.2930462956	0.2797657251	0.2698260546	0.2446225733	0.1890188158	0.1392633766	0.3124766052	0.1822277606	0.3285028636	0.23625274	0.3066369891	0.2171115726	0.2716450691	0.280934006	0.099410899
0.3067086339	0.2013120353	0.2836722136	0.3117025495	0.3202771246	0.208237499	0.3423434496	0.2419892997	0.2082669884	0.2166039199	0.1624207497	0.3412950039	0.195544824	0.2449526042	0.2498340905	0.1838014573	0.1811618954	0.2708747387	0.2511371076	0.2948208153	0.2452740222	0.2192157805	0.3966870904	0.288859725	0.268039763	0.2684598565	0.2555783093	0.2244429886	0.1310247779	0.2951737344	0.1984640956	0.3121227026	0.2321314514	0.314745605	0.2168678343	0.264095664	0.2921419442	0.0709906816
0.2884895802	0.1965610832	0.2535362244	0.3178063929	0.3214339018	0.1932411492	0.3246495724	0.2312796265	0.1839526594	0.2390342653	0.1475114375	0.3260685503	0.1814851016	0.2495147735	0.2667582929	0.1789196134	0.183414802	0.2994756699	0.2475913912	0.2773157656	0.2489792705	0.2327937186	0.4040017724	0.2721379995	0.2432359308	0.2281122506	0.2642478347	0.2717302144	0.11833781	0.2579174936	0.2141809613	0.2939489782	0.229833737	0.3158639073	0.209214583	0.2496240586	0.297914803	0.0460084528
0.3730154336	0.1857308745	0.3064096272	0.3485220671	0.3376424015	0.2394914627	0.3380329907	0.2875611484	0.2422010154	0.2288302779	0.2778525651	0.3393731117	0.2142993957	0.3127543628	0.2735712528	0.2282693833	0.1946673095	0.2974693179	0.2632148862	0.3137428164	0.2542275488	0.277217865	0.3759535253	0.3105178773	0.2984586656	0.2735328972	0.3309553564	0.2427139878	0.1567108631	0.3169533014	0.2248363048	0.3692983687	0.260566175	0.3572518528	0.2396929115	0.3246380985	0.3150972426	0.2064383626
0.3363634944	0.1814545691	0.3094784915	0.3401840627	0.3245404661	0.2103218436	0.3486700654	0.2736823559	0.2054284066	0.2591979802	0.2380334288	0.3047276735	0.2048755884	0.32131657	0.2980638742	0.213395223	0.1746425033	0.3241133392	0.2489185035	0.3034002781	0.2632494569	0.2770334482	0.3698272705	0.2969941795	0.2683392763	0.2443371415	0.3365156055	0.2879265547	0.1381908804	0.2966634035	0.2386666983	0.3368890882	0.2521880865	0.3706125021	0.239904806	0.3052957952	0.3386639357	0.2442509681
0.2870025039	0.176371783	0.2617866397	0.3105102479	0.3105229735	0.1747993827	0.3251131773	0.2483224124	0.1763520688	0.2738668919	0.1858347952	0.2678515613	0.1833854765	0.3181370199	0.3178237379	0.1863617599	0.1931528747	0.3374726772	0.2330488563	0.295050174	0.265879482	0.2765423656	0.3277256787	0.2685537338	0.2359654903	0.2127002329	0.3127691448	0.3505427837	0.1177265793	0.2690092325	0.2437330782	0.2974475622	0.2321789861	0.3244804442	0.2220539749	0.28455621	0.3347821236	0.0626639277
0.2361529022	0.1654829681	0.2182870656	0.2809149325	0.2744316757	0.1399866492	0.2817722559	0.2087865174	0.1531209946	0.2775544524	0.1477633119	0.2377954721	0.1602341682	0.3111086786	0.3376412392	0.1616986245	0.2429397404	0.3521074057	0.2118498087	0.2858164012	0.2484920025	0.263484925	0.287697345	0.230859071	0.1933099777	0.176480189	0.2875188887	0.3721872568	0.1022015363	0.233564198	0.2425301373	0.2571156025	0.2102176994	0.2685731947	0.1981042027	0.2502117455	0.3247032166	0.0542076603
0.372267127	0.2141300142	0.2502596378	0.310423255	0.3032928109	0.2905015051	0.3181572258	0.2907442749	0.3289029002	0.2006242275	0.3784080744	0.3345557451	0.2432166338	0.2572361231	0.2514817715	0.2800284326	0.2588606179	0.2796865106	0.3253930509	0.3037310541	0.2532222867	0.315074414	0.3194934726	0.3015726805	0.3696332872	0.3011954129	0.295504123	0.1984032691	0.2850293219	0.3257636428	0.2224034667	0.3826858401	0.3048074245	0.367895484	0.2572573423	0.3114905059	0.2899044752	0.1136152148
0.2513871789	0.0958402604	0.1878793091	0.2452884912	0.3116333187	0.2223258615	0.2464653254	0.208898738	0.1441343129	0.2683360875	0.1600852162	0.220663026	0.0841996074	0.2119670957	0.127265811	0.187794894	0.2721997499	0.2121234089	0.161643222	0.1575565338	0.0284004249	0.2490806431	0.1869810969	0.1586476564	0.2657452226	0.2715631127	0.2070036381	0.2459441721	0.1781906486	0.1923835576	0.1650636494	0.2612563372	0.1710677445	0.1764024496	0.244958654	0.203119874	0.2215443105	0.1852852851
0.1727987975	0.1277516335	0.2397500277	0.1817099899	0.2667662203	0.172716707	0.196261093	0.2084612101	0.1661150008	0.2429976463	0.1619855464	0.2349282503	0.1312448233	0.2658568621	0.2340925187	0.1916585714	0.2540324628	0.2776003182	0.1843848974	0.2085434347	0.238326177	0.1945419163	0.2709575593	0.2263943553	0.1981886923	0.1832326055	0.1395744681	0.2643147707	0.1681361645	0.2168401629	0.1160025671	0.2629246116	0.1728378832	0.2499271482	0.2523960471	0.0860174671	0.1786700785	0.1987316161
0.2148910761	0.1613274515	0.2657668591	0.2727243304	0.3334392309	0.1911554039	0.2112457454	0.2370862812	0.2429483533	0.2046192735	0.2390688658	0.2753259838	0.1381118149	0.2535018027	0.1491176784	0.2799203098	0.2288400233	0.1783140898	0.1787391156	0.2637827098	0.0712934658	0.230999738	0.2268562168	0.2299578935	0.2743509412	0.2494648844	0.2139955759	0.1816659421	0.1921795905	0.2026001513	0.1615107805	0.2456883341	0.2050821632	0.2030997723	0.2570719719	0.1675312221	0.2039208114	0.0599580444
0.2755780816	0.1970018297	0.2761223912	0.2765078545	0.2832720876	0.2591687441	0.221862182	0.2252249867	0.2784748375	0.1783455908	0.3109103441	0.3371602893	0.15404962	0.2772825956	0.1669171155	0.2660618424	0.2578271329	0.2113742232	0.1456940472	0.2597994804	0.0951895937	0.2466629595	0.2191391736	0.2524643242	0.2364406139	0.2173290551	0.2092348039	0.1446455866	0.2250695229	0.382420361	0.2036243975	0.3270425498	0.2093930095	0.2273016125	0.2674172819	0.1646585613	0.1879723072	0.1299863756
0.2719032764	0.2208534926	0.2845211327	0.2724993825	0.286716938	0.272000283	0.2189546078	0.2303500474	0.2624319792	0.1878391504	0.3114147782	0.3400699794	0.1538555771	0.2797542214	0.2252814919	0.237971127	0.2578529418	0.2152194232	0.149303779	0.2573155463	0.2128043026	0.237236619	0.2791694105	0.2678821087	0.2428382933	0.2183392197	0.2252361178	0.1569000185	0.2300966233	0.3785127699	0.2068247497	0.3098742664	0.2112765312	0.2986872494	0.2671996951	0.1687384993	0.2107343376	0.1753758937
0.2792769969	0.1221422404	0.2563785315	0.2943998873	0.250228852	0.1937102377	0.2343251407	0.2067497373	0.2727539539	0.1524204761	0.2937069237	0.3059495389	0.1953847855	0.2537251413	0.1799657494	0.2980101705	0.2539466619	0.1891877353	0.1890189648	0.2398938239	0.0968037322	0.256896019	0.147213608	0.2244189531	0.193235293	0.1622668505	0.1954663992	0.1398729086	0.2786316574	0.3497457802	0.2291300297	0.3296841383	0.2248394787	0.2213562876	0.2398512661	0.1819097549	0.1842044145	0.2011829913
0.2893721759	0.1331204772	0.2657218277	0.2872864604	0.2467620373	0.2256537378	0.2310831547	0.2199738771	0.2716934681	0.1541293114	0.3029090166	0.3054457009	0.1951705366	0.2641487718	0.2307334542	0.2794481814	0.2415627092	0.1928677261	0.1930279583	0.2405318171	0.2238499224	0.2586901486	0.1761015803	0.263833344	0.1873377115	0.1623911411	0.2110780776	0.1546747088	0.2845696807	0.3474108577	0.2361869663	0.3648494184	0.2209714502	0.2721614242	0.2407215238	0.1941121221	0.2118434608	0.2037606537
0.3092628121	0.1343307793	0.2810541093	0.2813520432	0.2438119054	0.2578376234	0.225891903	0.2297361791	0.2631056309	0.1778627038	0.3095032275	0.3051751554	0.1952600181	0.2802731693	0.229487136	0.2591472864	0.2218668163	0.1980289519	0.1959975809	0.2410978377	0.3641348481	0.2590942383	0.1879886985	0.2927621305	0.1991958469	0.165632993	0.2218205333	0.1700482368	0.2868192196	0.3437143266	0.2309474647	0.353181988	0.2164852768	0.2692722082	0.240573436	0.2045166194	0.2398367822	0.2083963603
0.2222973704	0.1697346568	0.2712239623	0.2270556837	0.2706205249	0.2598462701	0.1905202419	0.2168648988	0.1831176132	0.2863029242	0.2319353521	0.2380273491	0.1912328154	0.3332846463	0.2626585364	0.1944437325	0.2044105083	0.2342491001	0.2348122299	0.2145046592	0.3533558846	0.2617651224	0.2959150672	0.2451597601	0.2164141834	0.2511001825	0.2298197299	0.2187864631	0.1926027834	0.2095723748	0.2045972049	0.2575127184	0.2120093405	0.2390576005	0.2157150805	0.1673886925	0.2394673824	0.1589272767
0.1993769407	0.1731919646	0.2540624738	0.215285182	0.2598897517	0.2650517821	0.1849258393	0.2093574554	0.1661652923	0.2980103791	0.2031244189	0.2096817791	0.1880015731	0.3224363029	0.2667540312	0.1828633398	0.1893576235	0.2316052467	0.2387109399	0.2026507258	0.3267334104	0.2521571815	0.2934434414	0.2234853357	0.2096437365	0.251780957	0.213226527	0.2133658528	0.1605049223	0.1801455021	0.1958470345	0.2536909878	0.207312569	0.225050211	0.2072960436	0.1498160213	0.2271174192	0.1607755125
0.2524382472	0.1563585401	0.239698261	0.3144285083	0.2692811191	0.2431296259	0.2369220108	0.1867513061	0.241711095	0.1301132292	0.2942532301	0.2711855471	0.2430271506	0.1998725086	0.1946672499	0.3180637956	0.1982390434	0.1567385197	0.2262652218	0.2244626135	0.1664895117	0.2808145583	0.1788339913	0.2518439293	0.2344492823	0.1362918466	0.1917442828	0.1594369113	0.3054391146	0.2771281004	0.2539128661	0.2887840271	0.2320836782	0.2741135955	0.2638040781	0.2346739173	0.1615730971	0.1957737207
0.2640962303	0.1562637836	0.263685286	0.3151656389	0.2656424046	0.2612676322	0.2414819896	0.2079766691	0.2566393316	0.1504798234	0.2937933803	0.276753217	0.2420084924	0.2168047428	0.1953512132	0.3031155765	0.1922017783	0.1575680226	0.229970634	0.2289447188	0.2528474033	0.2813857198	0.1856693625	0.2821203172	0.2308922708	0.1454655677	0.2152478993	0.1737060249	0.3065086603	0.2845888436	0.2494089007	0.328928411	0.2221321762	0.2747655809	0.269970268	0.2242240608	0.1735769957	0.2280360311
0.2733062208	0.1559922397	0.2843069136	0.3154838085	0.2783047259	0.2781011164	0.2428066581	0.2247456908	0.2658160925	0.1709926426	0.2901952565	0.2861382365	0.2338896543	0.2403726131	0.1961630285	0.2866080701	0.1797422916	0.1738685966	0.2333006114	0.2205385864	0.2643372417	0.2843598127	0.1914534718	0.2968825102	0.2290076464	0.1682055444	0.2340896577	0.1883722395	0.3044383526	0.2926416397	0.2449030578	0.3554059267	0.2205304503	0.2744118273	0.2678518295	0.2153845429	0.185354799	0.1313351542
0.2780955732	0.1565752029	0.2828975022	0.2892377079	0.2940371633	0.2902541161	0.2151305377	0.2428413183	0.2661596239	0.2397219688	0.2727791071	0.2518272996	0.209642306	0.3004477918	0.2539697289	0.24223952	0.1718772203	0.2304696292	0.2347381115	0.20782727	0.3107607961	0.2862486541	0.2315306067	0.3028327525	0.2194877118	0.2390848994	0.2446203679	0.2002665251	0.2642344534	0.2912856042	0.2201522589	0.3185777068	0.2049037516	0.2758461237	0.2403939962	0.2022762299	0.2220066339	0.1364073753
0.2629001737	0.1586255878	0.2715861201	0.2774538994	0.2832676768	0.2626391053	0.2058929652	0.2326661795	0.2550300956	0.260679692	0.2607270777	0.2388629764	0.197383225	0.3090686798	0.2745695412	0.2275512218	0.223017484	0.2336917967	0.2311050296	0.2029158324	0.3178085089	0.2857741714	0.2527059615	0.2862610221	0.2189710885	0.2613104582	0.2351258099	0.1975019872	0.2389414907	0.2827087343	0.2046337426	0.3005157113	0.1893759817	0.2665690184	0.2183598429	0.1975218207	0.2240672559	0.1505362391
0.2404295355	0.1600663215	0.2528751791	0.2636475861	0.2724233866	0.2340384871	0.1997652203	0.2206760645	0.243305251	0.278960228	0.2330723852	0.2238860726	0.1845853329	0.3009921312	0.2846364379	0.2136721015	0.2115014941	0.2367469221	0.2280524522	0.1935115755	0.3181166649	0.27625525	0.2738895416	0.2674275637	0.2110579461	0.2744951546	0.2228315324	0.1941009909	0.2037202716	0.2727042139	0.1884323359	0.2841842175	0.1726725399	0.2431207895	0.1911956221	0.1900413334	0.2232523263	0.1593841016
0.2950627208	0.1967150122	0.2953978479	0.2904010713	0.2692233026	0.310162276	0.2776510715	0.2490894496	0.257434845	0.1799558103	0.3052250445	0.304384172	0.2125243396	0.2756508291	0.1801852584	0.241707921	0.2434227467	0.1739449799	0.2677639723	0.226048559	0.2054910362	0.2432331592	0.1978936791	0.2929168344	0.2486777753	0.1906017214	0.2214755863	0.1652302146	0.2756935954	0.3253478706	0.2312762588	0.34203583	0.1918146014	0.2500838935	0.2924958766	0.2672510445	0.2013090253	0.1874245405
0.3279643655	0.182860449	0.3018682003	0.2762963772	0.2959968746	0.3212896585	0.2752369344	0.2908816934	0.2875044644	0.1980365217	0.2829761803	0.3161613941	0.2092623264	0.3094328642	0.2496301085	0.2464192212	0.2175447792	0.2100254893	0.2615742981	0.2376582623	0.2427037805	0.270431906	0.2143168002	0.3106342554	0.2269283831	0.2252967805	0.2641249299	0.1600667536	0.2734003663	0.3151058555	0.2227507532	0.3355003297	0.17605187	0.3089028299	0.2886267006	0.2655862868	0.2298434675	0.213347882
0.3057265282	0.1709677726	0.2758550048	0.2533515394	0.2969066799	0.2815690935	0.2460715324	0.2886601686	0.2880543768	0.2222717553	0.2465049028	0.2834358215	0.196256429	0.305878669	0.3066483438	0.2315026224	0.1906801462	0.2176902294	0.2417286932	0.2175916433	0.2775234282	0.2603386343	0.2450942844	0.3055569828	0.2062090933	0.2677618563	0.2766554356	0.1571839154	0.2399775684	0.2972362041	0.2022609413	0.2866015136	0.1599410921	0.3351575434	0.2571776807	0.2471114546	0.2233167738	0.2214673907
0.2629933059	0.1589476019	0.2325147837	0.2250824422	0.2545200586	0.2292565554	0.2069097757	0.248639375	0.260609448	0.2399451435	0.1939017028	0.2061608434	0.1805710346	0.2653086185	0.3357509375	0.1902443916	0.1667503417	0.2272542119	0.2248114794	0.1771567166	0.2623030841	0.2238261402	0.2780715525	0.2783006132	0.1798616499	0.2594929338	0.2598112524	0.1671250463	0.1849280894	0.2581564486	0.1785364449	0.240642637	0.1468518227	0.3088190258	0.2054903209	0.2008992732	0.2133987844	0.2029437572
0.2939083874	0.2275844216	0.3140395582	0.2870106995	0.2515012622	0.3116245568	0.3012702763	0.2481469512	0.2418991178	0.1638820022	0.3335658908	0.2549362779	0.2130978704	0.2658951283	0.1733564138	0.211072728	0.1508748233	0.1472047716	0.3256890178	0.3015919328	0.2633578777	0.1931364685	0.1768254042	0.2546013892	0.2628366947	0.2029810399	0.1690617055	0.1136809215	0.2536224723	0.2567516863	0.2188288271	0.3370680213	0.2733487785	0.2509411871	0.2336303294	0.2655884624	0.1951922476	0.1541829705
0.3101327121	0.2219433784	0.3146813214	0.2868220806	0.2677086592	0.3217853308	0.3155542016	0.2809736729	0.2537342608	0.1656590849	0.3229773045	0.2734822631	0.2193114311	0.283845216	0.2003808022	0.2188096792	0.1405254155	0.1419993341	0.33665061	0.3177431524	0.2673195004	0.2075657994	0.1992185414	0.2761421204	0.2531117797	0.2158161402	0.1996754855	0.111783579	0.2529107034	0.2624105811	0.2259550542	0.3418752849	0.2833272517	0.2642923296	0.2543396354	0.2776172757	0.2061655372	0.1742554903
0.3237633705	0.2166869938	0.3126707673	0.2859245539	0.2789285481	0.327239573	0.3296041191	0.3105001152	0.2648225725	0.1779184341	0.3079839945	0.2857452631	0.2201267034	0.2986348867	0.2298807204	0.2221700847	0.1296980232	0.1379398406	0.3322080374	0.3132912815	0.2777849436	0.2211035043	0.2119150162	0.2905663848	0.239318192	0.226805836	0.2317996323	0.1089303419	0.2545448542	0.2647843957	0.2182098925	0.3349227905	0.2836934924	0.2857385576	0.2758750319	0.2750026584	0.2117489874	0.2340585589
0.3196367025	0.211942181	0.30549106	0.2725203335	0.2895385325	0.3305775523	0.3325726986	0.3345917761	0.2707586885	0.1883170456	0.2937836945	0.2920829654	0.2150016576	0.3087736964	0.2647405565	0.2218401581	0.255815208	0.1394024789	0.3259814382	0.3106278777	0.2858301103	0.2331680804	0.2280315161	0.3042969704	0.2243173122	0.2355207652	0.2519330978	0.1075092107	0.2499676794	0.2646017671	0.209128812	0.3127011359	0.2817747593	0.3083220124	0.2962405682	0.2705377638	0.2019637972	0.2313348055
0.3163044453	0.2036867738	0.2936365604	0.2579892874	0.2952838838	0.3260980845	0.3287431598	0.355220139	0.2764819562	0.1964480281	0.2674505711	0.2885796428	0.2103899419	0.3043431044	0.3064219952	0.2205931842	0.2409903854	0.1422989517	0.3186124861	0.3112193644	0.2870627642	0.241233319	0.2443104833	0.3139858544	0.2161684036	0.2400862724	0.2655098438	0.114018023	0.2361532599	0.2548342347	0.1987402141	0.2911231518	0.2783477306	0.3219716847	0.3129802048	0.2664520442	0.1939375252	0.2089724839
0.3133214116	0.1913335174	0.2809277177	0.2430815846	0.290772289	0.3152334988	0.3241708279	0.362084806	0.2756066918	0.2036703825	0.2398909926	0.2766660452	0.2061744332	0.2939666212	0.3491912186	0.2140110731	0.2254955471	0.1468599886	0.3078441024	0.2995711565	0.2854995728	0.2462432384	0.2560025156	0.2963317335	0.212729007	0.2379710227	0.272233516	0.1242851689	0.2217661738	0.2392469347	0.1870513707	0.2700166702	0.2545909584	0.3328837156	0.2900755107	0.2520759702	0.1880620867	0.1825430393
0.2915517986	0.1783139408	0.2641995549	0.2275429666	0.2869615257	0.2898005545	0.3080630898	0.3479175866	0.2514333725	0.2102027386	0.2102125734	0.2567859292	0.1952097267	0.2783147097	0.3795695305	0.1952063143	0.1535620689	0.162253648	0.2806248069	0.2859433591	0.2828558087	0.2482631505	0.2615173757	0.2773602307	0.2077241391	0.2425090373	0.2651256323	0.1366786361	0.1956858635	0.2223411202	0.1739688516	0.2484181821	0.2212205678	0.3320480287	0.2540428638	0.2382089645	0.1862911284	0.1501267999
0.2705754638	0.1667071134	0.2389140874	0.2121656984	0.2794214487	0.2610036135	0.2672047019	0.3315666318	0.2275055051	0.2135860622	0.1790412217	0.2310984433	0.1815790683	0.251742959	0.3734345734	0.1752554178	0.2744496167	0.1778867245	0.2422786057	0.2593169808	0.2734177411	0.2396705002	0.2621178925	0.2628385425	0.1973004043	0.2338330895	0.2495185435	0.1522556096	0.1676874757	0.199175328	0.1602408737	0.2273679227	0.1921457946	0.3110617995	0.2211072147	0.2267852575	0.1885752678	0.2620340884
0.335131377	0.2111831605	0.3082190156	0.282586813	0.2100974321	0.3043951988	0.2844907343	0.249151662	0.2680571675	0.1442638785	0.3182254434	0.307761997	0.2269420326	0.2611790597	0.1860235184	0.2291256934	0.2754056752	0.0860103816	0.3214864135	0.3001414239	0.2742988169	0.2442348897	0.1402086765	0.2511788309	0.3009822369	0.2393637747	0.1491619349	0.1131991297	0.2474144548	0.2616343498	0.2250580937	0.3391569257	0.3209997118	0.2564293742	0.1828715205	0.2141091228	0.1497966796	0.2654756606
0.3342235386	0.2098473459	0.319596827	0.2918156981	0.2285499871	0.3205070794	0.298360765	0.2784408331	0.2684190273	0.1580076814	0.3128349185	0.3139139116	0.230262205	0.2768714428	0.1916671693	0.234439671	0.2634065747	0.0896098986	0.3345758915	0.3101786077	0.2920766473	0.2547628582	0.1687744707	0.2595830262	0.318326503	0.2494917214	0.167484194	0.1137835309	0.2465085983	0.2691633105	0.2219651639	0.3352403343	0.3057355583	0.2675243914	0.1944543123	0.2240026444	0.1481229365	0.2515924573
0.3206068575	0.1973518133	0.310646385	0.3062492013	0.2640749216	0.3196277618	0.317887634	0.3655864596	0.2475349158	0.2007877529	0.2590591311	0.2947394848	0.2238473445	0.2855705023	0.2390876263	0.2384380996	0.2883841097	0.1441758126	0.3167739213	0.3117794096	0.316184938	0.2864931524	0.266012907	0.2765198648	0.2924961746	0.2773485184	0.2332912385	0.1363359839	0.2104932666	0.2586904168	0.204961434	0.2805586159	0.2413144857	0.3086578846	0.2410075814	0.2540293336	0.1673775613	0.2313061059
0.3062871099	0.1908983439	0.3000336885	0.2983704805	0.2659865618	0.3050603867	0.3122919798	0.3683955967	0.2443092614	0.2142217457	0.2297036946	0.2821083367	0.2101550847	0.2801707089	0.2531401515	0.2260699868	0.1714130938	0.1726647168	0.2971288264	0.3030627668	0.3216095865	0.2987620831	0.2961450219	0.2661019266	0.2803718746	0.2838614583	0.2356684208	0.1516476572	0.1866062284	0.2455333918	0.1936315596	0.2588869929	0.2165242136	0.3151381314	0.2423434258	0.254729867	0.1760738939	0.2125365436
0.2909213305	0.1837039292	0.2833493948	0.2869941592	0.2604718506	0.2912985682	0.2957029939	0.361920476	0.2371081561	0.2220524549	0.1955255419	0.2631603181	0.1925860345	0.267667383	0.2624151707	0.2075608075	0.1673608869	0.2020404339	0.2761236131	0.2940257192	0.3180373013	0.3016432822	0.3136993945	0.2513574362	0.2616180182	0.2634818554	0.2329768538	0.1702510118	0.1634537131	0.2160368115	0.1820085198	0.2380790114	0.1986863911	0.3133386374	0.2339929491	0.2539018393	0.1871432811	0.1825328618
0.2711471617	0.1662543565	0.2624215186	0.2753820717	0.2419230342	0.2776714563	0.2765432	0.3339135647	0.2185909152	0.223643899	0.1609626263	0.2321703285	0.1734330356	0.2541823983	0.2714629769	0.1816228032	0.1595985591	0.2321808338	0.2516029179	0.2641434371	0.3076884449	0.3017098308	0.3192816079	0.231627211	0.2399643064	0.2288022488	0.2283504158	0.1921050698	0.1342465281	0.1830702424	0.1698423773	0.2179507315	0.1915962845	0.3084213734	0.2142461687	0.2351584136	0.1989356577	0.1501231343
0.2404391915	0.1481415629	0.2356012911	0.2539620996	0.2179652005	0.2539390326	0.2492824495	0.2884337902	0.1858667731	0.2199563235	0.1311279684	0.1973083168	0.1523228139	0.2393342704	0.2812886238	0.1492806524	0.1570455432	0.2576671541	0.2089516521	0.2265483141	0.2972978354	0.3012325168	0.3147606552	0.2090628296	0.2177995294	0.1973725259	0.2177170515	0.2163589597	0.0994294882	0.1516411752	0.1516967714	0.1966171861	0.1875594705	0.2885115445	0.1812272966	0.2131044269	0.2064597011	0.2149252146
0.348521173	0.2437385917	0.3351167738	0.291254729	0.2626650631	0.2775060534	0.3017700613	0.2614122927	0.310123533	0.135399878	0.3219119906	0.3584063053	0.2375037968	0.2802726626	0.2044654489	0.2640113831	0.1978541017	0.1421577334	0.3372759521	0.2620632648	0.271625638	0.3086204231	0.2009270638	0.2459101826	0.3307941556	0.2884378731	0.1921422482	0.1210025251	0.2634426951	0.3128268123	0.2296734005	0.3581310809	0.3208576143	0.2653583288	0.2418160588	0.2180876583	0.1558558643	0.185726732
0.3442719281	0.2388443202	0.3401359916	0.2970395088	0.2752278447	0.2781676054	0.3072035909	0.2714933753	0.3058254123	0.147351861	0.3107552528	0.3599246144	0.2380372584	0.2813670933	0.2039440125	0.262670517	0.1906231791	0.1572296619	0.3502340317	0.2657598555	0.2856953442	0.3132913411	0.2306395173	0.2530707121	0.3298025429	0.2889868319	0.2172164917	0.1265862733	0.2476774603	0.3132071793	0.2305325419	0.3473662138	0.3068854511	0.2924266458	0.2464965135	0.2115032673	0.1784380078	0.1229531318
0.335205555	0.2336397767	0.332478106	0.276244849	0.282238543	0.2697034776	0.2943977118	0.2735779583	0.2931591868	0.1603796482	0.2839133441	0.3482492864	0.2270676047	0.2812369764	0.2107624114	0.2584544122	0.1785900295	0.1822612286	0.3294966519	0.2625296414	0.2980365753	0.3234781921	0.28429842	0.2547138929	0.3275643289	0.295668304	0.22924909	0.1328619421	0.2076831013	0.3104489744	0.223530665	0.331294775	0.2931301892	0.3067419231	0.2422351986	0.2054460496	0.2020580024	0.0905289575
0.3273050785	0.2256589979	0.3222702742	0.2549557388	0.2778477669	0.2595919371	0.2766405642	0.2824163139	0.2827878892	0.1704867482	0.2509296834	0.3195694983	0.2140717804	0.2855708003	0.2260515988	0.2548022568	0.1604446918	0.2104494572	0.3016383648	0.2528825104	0.2999180555	0.3221186399	0.3354085088	0.2504252791	0.3087378144	0.2867870927	0.2366303205	0.1559790075	0.167176798	0.2832228243	0.2175729126	0.3136819899	0.2823951542	0.3149500489	0.2317405492	0.2044241875	0.224360168	0.1496528089
0.3070880175	0.2086942792	0.3100610375	0.2348571271	0.2631870806	0.2477963865	0.2595200837	0.2757088244	0.2595402002	0.1782573611	0.2177063525	0.2834472954	0.1988085359	0.2950257659	0.2421143651	0.2415674925	0.1559239626	0.2420672774	0.267734766	0.2475963682	0.2980492413	0.3226619959	0.3754698038	0.2369682342	0.2887121141	0.2693829238	0.2399322689	0.1872016788	0.1352227479	0.251101017	0.2123439908	0.287528038	0.2605866492	0.3207889497	0.2139627784	0.196179077	0.2448711097	0.1182947606
0.2783775628	0.1921208352	0.2828719914	0.2082095891	0.2449867725	0.2196754962	0.2434781343	0.2546718419	0.2231205106	0.1896748096	0.1833489537	0.251668185	0.1747777909	0.3008740842	0.262326479	0.2023585737	0.1508950144	0.2772470713	0.2202041	0.2434472442	0.2938579023	0.3227689564	0.367857933	0.2200824022	0.2674565911	0.2509910762	0.2323180139	0.2203848958	0.1076393574	0.217234984	0.2009540647	0.2512765527	0.2325343341	0.3010204732	0.2009357363	0.1870834231	0.2555838227	0.2624189556
0.253947109	0.175804615	0.2501377165	0.1804756522	0.2256726623	0.188839227	0.2256655246	0.2298334837	0.1877701283	0.1973118335	0.1501129568	0.2217283398	0.1462102234	0.2951057553	0.2851171494	0.1643138528	0.1787287593	0.3119345009	0.1726537496	0.2371971607	0.2752326727	0.3086439371	0.3591317236	0.2005386204	0.2421898544	0.2033063918	0.2243046314	0.2506391704	0.0789359212	0.1842398047	0.185562402	0.2149858177	0.2074514627	0.270077318	0.1799571663	0.1759273857	0.2552118301	0.2088686079
0.3296797872	0.2173645645	0.3458024263	0.2082352638	0.3550707698	0.2232140303	0.3366660178	0.2690279186	0.2786737084	0.1831260324	0.2663279474	0.3514348865	0.2262389958	0.3067559898	0.2697163522	0.2577190697	0.1716058701	0.2028398067	0.2917906642	0.288241446	0.2393396348	0.2536514103	0.3439328372	0.2638893425	0.3216576278	0.2594529092	0.2815811038	0.2097738087	0.162359789	0.3429911137	0.2345034778	0.3679294884	0.2544873059	0.3578513861	0.2800887823	0.2454700023	0.2862070501	0.1748092473
0.2957780063	0.2069770396	0.3206158578	0.2165257335	0.3574439585	0.2123467773	0.3146163225	0.2418394536	0.2528061867	0.2161318213	0.2339685261	0.32978037	0.2081854641	0.3170571923	0.2869489789	0.2421017289	0.1586770862	0.2458901852	0.2573952079	0.2897605598	0.2419513017	0.2564076483	0.3536950052	0.2595327199	0.3058605492	0.2393161207	0.2765796185	0.2425892651	0.120441258	0.3203696907	0.2403332442	0.3376224637	0.2391632944	0.3440769613	0.2612210214	0.2410698682	0.3088608384	0.139003396
0.1929958761	0.1764001548	0.2371049225	0.2335849702	0.2581616044	0.1717710942	0.2612988353	0.1764486581	0.1871668249	0.2571325302	0.1715176255	0.2634717226	0.1553990245	0.3343136311	0.318179816	0.1921918392	0.1461810321	0.3212010264	0.1905200928	0.2581000924	0.2415017933	0.2492765039	0.350092411	0.220179975	0.2318870425	0.1895948797	0.2493575215	0.28760463	0.0658533946	0.2344195396	0.2556984425	0.2626339793	0.2067814171	0.2991925776	0.2174225748	0.2013429403	0.2977980077	0.1050956026
0.1467357278	0.1563175321	0.1907860935	0.2057525516	0.2069515735	0.1389162093	0.2311436236	0.1370106339	0.1507640481	0.2568022609	0.1453070492	0.2236111462	0.1273981482	0.332031548	0.3199855089	0.1610013247	0.1357928514	0.3305162787	0.1627432406	0.2376227975	0.2349251509	0.2493036985	0.3146770895	0.1946095824	0.1946358681	0.1537136734	0.210375309	0.3128457069	0.0468300693	0.1929473579	0.2374622524	0.2205467969	0.1831151396	0.2586755753	0.1880342066	0.169960022	0.2799991667	0.0824757814
0.4020483792	0.1884215772	0.3441664875	0.30131495	0.3085428476	0.2597477138	0.3124227226	0.2577986121	0.2709309459	0.245567888	0.2720676661	0.3347950578	0.2328575403	0.2900496423	0.3104886413	0.2660536468	0.1372460872	0.2463591099	0.3036595881	0.3253346682	0.3043544292	0.2739889324	0.3457471132	0.2996734083	0.3236679137	0.2885568142	0.334246099	0.2706849277	0.1572885811	0.3396675289	0.2644186318	0.3450395763	0.1841329038	0.393356055	0.3006681204	0.3011845946	0.2935510576	0.0621454455
0.3495389819	0.1773601174	0.3357344866	0.3160297573	0.2757632136	0.2411089689	0.291064918	0.231932953	0.2428664565	0.2778732479	0.2341013551	0.2996673584	0.2133985758	0.3140500188	0.336966753	0.2474851161	0.1634884477	0.2794767022	0.2800617814	0.2956849635	0.3004700243	0.280177176	0.3429876566	0.2872662246	0.2863093913	0.2603760958	0.3321077824	0.284668088	0.1352009028	0.3111743927	0.288929224	0.3239142597	0.1708064079	0.3899301887	0.2822835147	0.2904323339	0.3093338609	0.2391786128
0.4404367805	0.2301217318	0.3203445673	0.2642410696	0.2806119323	0.2882300019	0.3298598528	0.226594016	0.2757555842	0.1836879551	0.3331785798	0.3682851791	0.2892568111	0.242998153	0.2015609294	0.2960154116	0.171387881	0.160390079	0.3812237382	0.3320273161	0.2732323408	0.3175114095	0.3130811751	0.3449507356	0.3988106549	0.3061141372	0.2237538248	0.1813874245	0.3531306386	0.2983026505	0.1961882412	0.2971948385	0.3007292151	0.3809524775	0.286015898	0.2970837951	0.2586278319	0.2047174573
0.4559880197	0.2402728498	0.3112599552	0.2925447226	0.292317003	0.3060001433	0.2958307564	0.271677047	0.3019232154	0.2385649681	0.3684166074	0.3615974486	0.2858169079	0.2910801172	0.2529856563	0.2921143174	0.1799886972	0.2381662726	0.373444289	0.3141316473	0.2969433367	0.3554835916	0.3566737175	0.3286708295	0.3600620329	0.3168414235	0.3237086535	0.2651310265	0.336565733	0.3154327869	0.2329332083	0.302493304	0.2714061737	0.3986096978	0.3261880875	0.3396346867	0.3185667396	0.1767845601
0.4076554179	0.2306215763	0.2963520288	0.2972538769	0.2774610817	0.3069704473	0.2690341175	0.2963321507	0.2798403502	0.2610973418	0.3393082917	0.3515276611	0.2648264766	0.3072133064	0.276339978	0.2751409709	0.1878151596	0.2610161603	0.3510830402	0.2975756526	0.3069578111	0.3672305942	0.3537925482	0.3131356537	0.3213521242	0.312525779	0.3438771367	0.2791832387	0.2821320295	0.3176083565	0.2507070601	0.292168498	0.2439294606	0.395488292	0.3204588592	0.3322115839	0.342543751	0.133684352
0.3421695232	0.2202636003	0.2649477422	0.2822164595	0.2543010116	0.2784636021	0.2359890938	0.289962858	0.2544128299	0.2803404033	0.2927056849	0.3264285028	0.2162339836	0.3097350001	0.277738899	0.2457443476	0.1961901039	0.2737163305	0.3234658241	0.2785511017	0.3080014884	0.3771710694	0.331255585	0.299163878	0.2853674591	0.2886916697	0.3559698462	0.2888623774	0.2365773618	0.3016862273	0.2511787117	0.2819324732	0.2148725539	0.351588726	0.2905999422	0.3254407942	0.3058351874	0.2826898098
0.2821058631	0.1948305517	0.2353389561	0.2667286992	0.2108418792	0.2501732111	0.1997402012	0.2642022073	0.2173416764	0.2992244065	0.2395345718	0.2699525654	0.1728308648	0.3151681423	0.2814800143	0.2155180871	0.2172547132	0.2827922106	0.3006082475	0.2527996898	0.2944395542	0.3496701121	0.3042784929	0.2677984238	0.244266361	0.2500895262	0.3460741937	0.2867389023	0.1938934773	0.2659243643	0.2535775304	0.2634042501	0.1863497198	0.3012171388	0.254722774	0.3054958582	0.2563281953	0.2672611177
0.2310581505	0.1633339226	0.2077455819	0.2477602661	0.1664218754	0.2105496675	0.1926718056	0.2389508188	0.1681333482	0.3025600314	0.1737882197	0.2150323391	0.1375904828	0.317379415	0.280662626	0.1860811114	0.2350829095	0.2849254608	0.267560333	0.2236299813	0.2772783935	0.3224995434	0.267511487	0.2201972604	0.1993745118	0.2057524025	0.3023148775	0.2889306843	0.1508905292	0.2277558297	0.25088045	0.2287914455	0.159694612	0.2435044497	0.2139117718	0.2757095099	0.2266762257	0.254868567
0.1906228811	0.1315211207	0.1820392162	0.2230654359	0.1309688836	0.1530384123	0.1705635786	0.2268369049	0.1254402548	0.2739804983	0.1121928319	0.1665892601	0.1134895086	0.2880029976	0.2625155449	0.155125469	0.1949179769	0.2779313326	0.2270441651	0.1926528513	0.2466691285	0.293153435	0.2163108289	0.1665974706	0.1472132057	0.1424985379	0.260399282	0.2904236913	0.1214701384	0.1815273762	0.2237298489	0.1899934113	0.1325852424	0.1900509	0.1741086096	0.246709168	0.2074937224	0.2698425949
0.3377921283	0.2720917165	0.2936985195	0.3111129403	0.404506892	0.2751101255	0.3322652578	0.2229436785	0.3402279317	0.2309305519	0.3088412583	0.3395550549	0.322961241	0.3417410254	0.1857354641	0.2860472202	0.209711045	0.2307339013	0.3843800426	0.293635428	0.2261536121	0.3749749959	0.316341877	0.3761049807	0.3725835979	0.2467147112	0.2402395308	0.2185328156	0.3524641693	0.2880674601	0.2183535695	0.3192606568	0.303494513	0.3956008255	0.2945506871	0.2581223845	0.2891820073	0.0211553182
0.3240324557	0.2660121024	0.2943002284	0.3421056867	0.3533051014	0.2909977436	0.3305164576	0.2122120112	0.3410779834	0.2528535724	0.3212585449	0.3229978383	0.3447703719	0.3846514225	0.2135655582	0.298322022	0.1842534393	0.2787610292	0.3903796673	0.293099165	0.2552535236	0.3977885246	0.3504350483	0.3455040753	0.3574044704	0.2645804584	0.2713524997	0.2482439578	0.3458352089	0.2844144404	0.2284115553	0.3087299764	0.3099564016	0.4203642905	0.3209434748	0.2671055794	0.3173505664	0.1489285529
0.313706845	0.2600626051	0.2834302187	0.360455215	0.3133291602	0.2965807915	0.3155754209	0.2110105157	0.3134331405	0.265286684	0.3044377267	0.3020819724	0.3216368556	0.393004626	0.2369699627	0.2977971733	0.2433705926	0.2849950492	0.3771057427	0.2890456915	0.282492578	0.4252509475	0.3537050188	0.3221106529	0.3355768621	0.2847054899	0.2776530981	0.2683537006	0.3208489716	0.2809868753	0.2296680063	0.2958421409	0.2783914506	0.4238000512	0.3177441657	0.2732239068	0.3454791605	0.1624529064
0.157902807	0.1563367248	0.1989037842	0.29741171	0.1542443633	0.1825199425	0.169958204	0.2465747893	0.1603679061	0.2701533139	0.2242552638	0.1521383971	0.1166610569	0.2839961052	0.2572492957	0.193755731	0.2503724396	0.2660080493	0.2783100605	0.2041475922	0.2782174051	0.3512419462	0.2380325198	0.2068812251	0.1700777262	0.1628591269	0.2357955128	0.2636881769	0.154416129	0.1685494483	0.1688523442	0.1987277567	0.1464372277	0.1998160779	0.2236022651	0.2619019449	0.2195670307	0.1740236878
0.3367361426	0.2527433336	0.2675625086	0.3082720935	0.4036379755	0.2532863319	0.370187819	0.2353690565	0.2964133322	0.1553116888	0.2397936732	0.3051436841	0.2687316239	0.2202960849	0.1532839835	0.2564118803	0.2472159565	0.13744165	0.2905568182	0.2588031888	0.2607690692	0.3133197427	0.2608764172	0.2833780348	0.3327113688	0.2761052847	0.1883800626	0.1513261944	0.2811191082	0.3088908494	0.1967273355	0.3538983464	0.2860945463	0.3248948157	0.2295859605	0.1814693511	0.2143874168	0.1769247055
0.3640181422	0.2638353705	0.2936345041	0.3431196809	0.4102503359	0.2599883974	0.3757469356	0.2511318922	0.3325472474	0.1912821531	0.2735598087	0.3065795004	0.2966369689	0.2969457805	0.2038914263	0.2643215954	0.2411728501	0.1761108041	0.3168382347	0.2685127854	0.2752014399	0.3806088865	0.2906504869	0.2971863747	0.3437772393	0.2560688555	0.2182917744	0.1856827289	0.3061528206	0.3086239994	0.2049639076	0.4104863703	0.313950181	0.3266602755	0.2605582476	0.2178015113	0.2399892509	0.155623138
0.3468107283	0.2616604567	0.3207880557	0.3784117103	0.3894486129	0.2596030831	0.3875011504	0.2417242825	0.3562088907	0.2291696221	0.3015194535	0.2999316454	0.3243579268	0.3748149276	0.2546141148	0.267496407	0.2293273509	0.2276341468	0.3375010788	0.2685218453	0.294036597	0.4162379205	0.3227267265	0.3000245392	0.3463138938	0.2342048287	0.2360200882	0.2081400007	0.3069496155	0.3076077104	0.2135062367	0.4138376117	0.3408865333	0.3303982615	0.2897716165	0.2469143271	0.2656259835	0.159565866
0.3368321061	0.2925032675	0.3345572054	0.29366979	0.371070832	0.2848549187	0.3966356516	0.2595280409	0.2313742191	0.1462654173	0.2215476483	0.3040209711	0.2661299706	0.2847691476	0.2171138525	0.2981214523	0.2099269778	0.1247705743	0.2886323929	0.2811722159	0.2687174976	0.3565416932	0.2461876273	0.2681699693	0.3280843198	0.2919961512	0.183984369	0.1550876051	0.3205544353	0.2948985696	0.1876330525	0.319930017	0.3026682138	0.3315486014	0.2069963813	0.2334891558	0.1964424253	0.1632446498
0.325537622	0.1297760904	0.2475255132	0.2523887157	0.2437577248	0.2654804289	0.2298631668	0.2080812603	0.2564484179	0.1605141461	0.2675356567	0.3349327743	0.1921105236	0.2443784773	0.172409445	0.2920608222	0.2467774898	0.1532411128	0.1897602081	0.2405972928	0.0859521106	0.2349716276	0.1930143833	0.2075781226	0.2130958289	0.1582777947	0.2048121095	0.1427666545	0.2364634275	0.3580337167	0.2090136111	0.29590258	0.130249843	0.2278914303	0.2564155757	0.1709772199	0.1998390406	0.1640066803
0.3391452432	0.1403059959	0.2523487806	0.255438745	0.2456163466	0.2924632728	0.2275086939	0.2237270325	0.2569994032	0.1748261601	0.2798766494	0.3369649053	0.1919876486	0.2467597127	0.2211132497	0.2746888697	0.238691017	0.1657815576	0.1923106015	0.2379886359	0.2113586962	0.2309925258	0.2213974148	0.2320376337	0.2114745378	0.1747188121	0.2121319622	0.1603395194	0.2221205235	0.3530810177	0.2121052593	0.3249578178	0.1250589341	0.2975513935	0.257519424	0.1689821482	0.2224027812	0.1658697724
0.253223896	0.1415267587	0.2948592603	0.2833237052	0.2644667923	0.2484866381	0.2203636914	0.2720072269	0.2374004722	0.3006132245	0.1874705255	0.2505202591	0.1862732172	0.3172517121	0.3341973424	0.1905268878	0.2146089375	0.2214797288	0.1841315031	0.1991260946	0.2951582074	0.2219898701	0.3075092435	0.2854483426	0.2276417613	0.3015918434	0.2681113482	0.2362727672	0.1613171697	0.2801758945	0.1817403883	0.289324522	0.1293070465	0.3207004666	0.2218309343	0.1877313703	0.2523415685	0.1541216522
0.2203119844	0.1387171447	0.2739661634	0.2693883181	0.2256399691	0.2224296927	0.2138676792	0.2439693958	0.2309497446	0.3024967015	0.1536588073	0.2131640613	0.1744197756	0.3035036027	0.3505868614	0.1733845919	0.2050059885	0.2363969088	0.1784286946	0.1712812036	0.2821752131	0.2192700058	0.3063499928	0.261266917	0.2107163966	0.2924076021	0.2657019496	0.2418946028	0.1350324452	0.2598057389	0.1708239019	0.2746686637	0.1193896458	0.304151386	0.2091509104	0.1905059963	0.2509830892	0.1565806568
0.1865861267	0.137283355	0.2443838567	0.2427783608	0.1875910759	0.1955144405	0.1964490861	0.215010941	0.2289339751	0.3036433458	0.1178724766	0.1785458922	0.1671596467	0.2774918675	0.3369350433	0.1602748483	0.1846638918	0.2554742098	0.1648236513	0.1461700648	0.2664552927	0.2112407535	0.2860852778	0.2221966535	0.1956902742	0.2578186095	0.244611904	0.2457139939	0.1066386327	0.2383053005	0.1597866714	0.2531481981	0.1105371416	0.2632829249	0.2062310725	0.1874584556	0.2356018126	0.1669166088
0.1518658996	0.1379569024	0.2115643322	0.2157147229	0.1431721896	0.1698568463	0.1776823401	0.1858576983	0.2312572896	0.3037645817	0.0870039612	0.147777617	0.1606059372	0.2390999496	0.318492353	0.1464165151	0.2760128081	0.2760941684	0.1515604705	0.1240405813	0.2551651001	0.1973668635	0.260733068	0.1799775809	0.1712606847	0.2094469965	0.222643286	0.2333796322	0.0802864283	0.1994972378	0.1489530653	0.2329828441	0.0989001319	0.2191412747	0.2050992399	0.1752738804	0.2178914249	0.181182012
0.3238305449	0.191260159	0.323608458	0.3094602823	0.3227857053	0.2940941751	0.2872729301	0.3310604393	0.3132748604	0.2404018641	0.306430608	0.2990403175	0.2140219957	0.3484399021	0.3100757599	0.245152384	0.2787573338	0.1822298318	0.2351844758	0.2429020554	0.2783468962	0.2478515804	0.2904143929	0.3197285831	0.2429718226	0.2769852281	0.2794789672	0.1955945939	0.2515011132	0.3505580127	0.2472701818	0.3201706111	0.1439143568	0.310259521	0.2718881667	0.2867249846	0.2410614491	0.1925768852
0.3125160336	0.1771770418	0.3063819706	0.3029017448	0.294639349	0.2707945108	0.2722577751	0.3295336068	0.3120927215	0.2555535138	0.2691022456	0.2646325231	0.2038967609	0.3403402269	0.3522177339	0.2209664434	0.2391568571	0.1868330985	0.2319071442	0.2078287899	0.2785800695	0.2394751459	0.3003970981	0.3129287362	0.2354544699	0.259416908	0.2943423092	0.2064863294	0.2276767641	0.3268193305	0.2429849058	0.3035529256	0.1515437961	0.3249379992	0.2592101097	0.286195606	0.2512790561	0.1912168562
0.292555064	0.1634872556	0.2881091833	0.2872726917	0.2616259456	0.2429324985	0.2559521496	0.3032017052	0.2929623425	0.2641066611	0.2288924605	0.2310096025	0.1893789023	0.3297064304	0.3865398467	0.194730863	0.3288503587	0.202827394	0.2225239873	0.1795806736	0.2749364376	0.2295233011	0.305013448	0.2961637676	0.2262814343	0.2494995445	0.2951991856	0.2176510692	0.1899028569	0.3021402955	0.230930239	0.2819489837	0.1563555151	0.3254384696	0.239603579	0.271930635	0.2539010942	0.1835580319
0.2678008378	0.150368154	0.255364418	0.2602007091	0.2232587039	0.2144807279	0.2251405269	0.2729667723	0.2763420641	0.2738863528	0.1797198951	0.197630465	0.1720893532	0.3014535606	0.3910734653	0.1706599295	0.2213184237	0.2226650119	0.2063485533	0.1538340449	0.2675507367	0.2138137966	0.3015586734	0.2753278017	0.2134347856	0.2456503361	0.2805562615	0.2244584262	0.1483803391	0.2712645531	0.2171998769	0.2571558952	0.1591687649	0.2923810184	0.2222182751	0.2530336678	0.2447531521	0.1685882211
0.2421052009	0.1391901821	0.2232097536	0.2324046195	0.1760570854	0.1865950376	0.1945849806	0.2411939949	0.2563099861	0.2848324478	0.1319462657	0.1646740586	0.1573868692	0.2651322782	0.3928641975	0.1483589709	0.2669046819	0.2437461913	0.1912035942	0.1241558045	0.2544254661	0.1974301934	0.298961699	0.242450282	0.1935888678	0.225030452	0.2611041367	0.2198572457	0.1083820313	0.2265983224	0.202491492	0.2315953672	0.1541943252	0.2588198781	0.2057854533	0.2192305177	0.2335755378	0.1785182506
0.1987609565	0.1308283359	0.1921487302	0.2030272037	0.1277408004	0.1583320796	0.1649155766	0.2020876706	0.2207163125	0.2804104388	0.0991675109	0.130649507	0.1459012926	0.2288499027	0.382661283	0.12175823	0.1317967623	0.2547110319	0.158702746	0.0813641399	0.2426555008	0.1831869781	0.2790318727	0.1954842061	0.1712774783	0.1993741691	0.2315083295	0.2161350101	0.0772882476	0.1830945909	0.1826562136	0.2057444453	0.1375542879	0.2236585319	0.1851890832	0.1759466231	0.2209716588	0.1937711537
0.3363685906	0.2634296417	0.3423598111	0.3074011803	0.3352991343	0.3296607733	0.368640095	0.3489479423	0.2836692035	0.1867943704	0.3287724257	0.3330951333	0.2362742573	0.3521930575	0.2280607224	0.2930113077	0.1429618448	0.1566547304	0.3427847326	0.3215531111	0.3014364243	0.255022794	0.2707203627	0.3115110695	0.2732067108	0.3010187447	0.2455215007	0.1801209003	0.3077442348	0.3389250636	0.2353542596	0.3440576196	0.2480208576	0.3180897236	0.299498409	0.3144084513	0.2281831503	0.2093487084
0.3266401589	0.2552833855	0.3280237019	0.2980103195	0.3325510025	0.3187617064	0.3626739085	0.3726067543	0.3014147282	0.2002984434	0.3009877205	0.3129929304	0.2263875455	0.3533354998	0.2800060809	0.2758136392	0.1378637403	0.1582484692	0.3545089364	0.3039374352	0.3094181418	0.2592937648	0.288559258	0.3182930648	0.2697847486	0.2962292433	0.2652232945	0.1840443313	0.2854449749	0.3207863867	0.2347376645	0.3294031024	0.2459442765	0.3147392869	0.3076159656	0.3232017457	0.2350937128	0.2221362889
0.3178029358	0.2413273901	0.3130629659	0.2879853547	0.318592757	0.3052684963	0.3563356996	0.3834882975	0.3121960461	0.2171246707	0.2721146941	0.2819918394	0.216722846	0.3535856307	0.3344300985	0.2534843683	0.1342803836	0.1594260335	0.3661501706	0.2771399319	0.305146724	0.2650372386	0.2994422615	0.3039377928	0.2654667199	0.2687983215	0.2840799689	0.1863492429	0.2626847625	0.2940961719	0.2329898477	0.3131257296	0.2384079397	0.3159311116	0.2969889045	0.3085151315	0.2398237735	0.2097791433
0.2935896516	0.226697281	0.2949093282	0.2720958889	0.3036855757	0.2810261846	0.3408027291	0.3691130877	0.2924768031	0.2354525775	0.2363868952	0.249253571	0.2018302828	0.3534855843	0.3745536804	0.2234960496	0.1135024726	0.1782557368	0.3576288819	0.2518157661	0.3015734553	0.2731970251	0.2969886363	0.2916796207	0.2599986792	0.2500179708	0.2790962756	0.1885383725	0.2274843007	0.265570879	0.2199580818	0.2921801209	0.225846231	0.3103328049	0.2723314762	0.2871796191	0.2432377338	0.234230563
0.2703008652	0.2112434059	0.2697934508	0.2529341877	0.2835164666	0.254227072	0.3025810122	0.3523389399	0.2667027116	0.2509061098	0.1865138561	0.2139137983	0.183218956	0.3347287774	0.3793909252	0.1940811723	0.0882592797	0.1976326555	0.33255288	0.227979511	0.2934435904	0.2728849351	0.285266757	0.2814415991	0.2464492917	0.2326898873	0.2665072382	0.1916528195	0.19150877	0.2321203947	0.2064829469	0.2701235414	0.2093187869	0.2876559794	0.2494738996	0.2701598704	0.2427052408	0.1918207258
0.2477885038	0.1878860444	0.2430388033	0.2337229997	0.2495037913	0.2257387191	0.2628544569	0.3252035379	0.2374659777	0.2627048492	0.1335872859	0.1803111136	0.1641892791	0.3147104383	0.3823734522	0.1660022885	0.1418188214	0.2177325487	0.3079009056	0.1875540316	0.271083355	0.2730775476	0.280874908	0.2598361373	0.2256250829	0.2082110047	0.253488481	0.1969123334	0.1497474313	0.1940132976	0.1931933761	0.2466840744	0.1851557791	0.2636754811	0.2256013006	0.2332921177	0.2358264029	0.2253665328
0.3843925595	0.2768538296	0.3727675974	0.2809669673	0.2595981359	0.3417000175	0.3107992411	0.2914403081	0.2578762174	0.1506522298	0.3170666397	0.3236034513	0.2526478767	0.2552024722	0.1932359785	0.2789102197	0.143836394	0.131601423	0.3248175681	0.3137045503	0.2761630714	0.2515853047	0.1782386899	0.2454560548	0.3154032528	0.2602382302	0.1751001179	0.1762960255	0.3192951083	0.3039270639	0.2163399458	0.3556520939	0.2539455593	0.2992668748	0.2390893549	0.2202030122	0.1695438176	0.1274850369
0.3778358996	0.2811446488	0.3757130802	0.2829430997	0.2782196105	0.3437021673	0.3252952099	0.3185880184	0.2659266889	0.1541105658	0.3246956766	0.3395890892	0.2555181384	0.2930411696	0.2017726004	0.2979028821	0.1250626296	0.1361510456	0.3552949131	0.3253805339	0.3067439497	0.2638193369	0.2049866617	0.266376406	0.325581193	0.2919425368	0.1788351089	0.188445434	0.3307362199	0.304369837	0.2221487761	0.3574806452	0.2339432836	0.3163582087	0.2547255456	0.2241397053	0.1872081906	0.2304992974
0.3612194061	0.2844513059	0.3682397008	0.286619693	0.2953090072	0.3380252421	0.3340137899	0.3480660915	0.2663189173	0.1599321216	0.3288752139	0.3492387533	0.2512935102	0.321857661	0.2253927737	0.317933619	0.1092486754	0.1448301226	0.3773600459	0.3344357014	0.3387404084	0.2743783891	0.2464865446	0.2908746302	0.324862957	0.3216141462	0.1886302233	0.1998814195	0.3228155077	0.3018729687	0.2262482941	0.3526238799	0.2098555416	0.3253023624	0.2638237476	0.235521093	0.2058311701	0.201391831
0.3455635309	0.279487133	0.3583845794	0.2910560668	0.3026284575	0.3321964741	0.3414734006	0.3831181526	0.264785856	0.168875277	0.314170599	0.3421598375	0.2470392436	0.3319607079	0.2706443071	0.3242310286	0.194775939	0.1546554118	0.372849077	0.3395121396	0.3528439105	0.2802095413	0.287299633	0.3053226769	0.3147045076	0.3390279114	0.199410066	0.1973492354	0.299672544	0.2856816649	0.2296579182	0.3475066423	0.1943914592	0.3281956911	0.2690636516	0.2484353781	0.2233986855	0.1750380546
0.3264944255	0.2686901093	0.3486959934	0.2968662977	0.2992126644	0.3261781931	0.3491290212	0.4048478007	0.2541581094	0.1917903125	0.2971512377	0.3275099695	0.2422662526	0.3394992352	0.3185546994	0.3110258281	0.2015767097	0.166879639	0.3697284162	0.3254759312	0.3548232317	0.2848110199	0.3224927783	0.2953648865	0.305164516	0.3372499943	0.2195038199	0.194238916	0.2739776373	0.2633760571	0.2324540615	0.339776963	0.1833992302	0.3284533024	0.2689480186	0.2511187792	0.23801741	0.1828586161
0.2688369155	0.2461326122	0.3170778155	0.2739554644	0.2822678983	0.2880075276	0.3302106261	0.3847566843	0.222905457	0.2614695728	0.2262542397	0.2833235264	0.210589841	0.3343004584	0.3555603623	0.2485638857	0.1965583861	0.2032045871	0.3226732016	0.2853633165	0.3489306271	0.2837999165	0.3359836638	0.2698807418	0.2764580548	0.2864288986	0.2238786072	0.1926681101	0.2107756287	0.2132089287	0.2138054222	0.3127942383	0.1606908143	0.2944664359	0.2530243993	0.2545814514	0.2577188313	0.1421701759
0.377895087	0.2706671655	0.3725569546	0.3083927631	0.2832803726	0.3788545728	0.314822793	0.3030226827	0.3090728819	0.1482745558	0.3499220312	0.3667830527	0.2621768117	0.2818455398	0.2501928508	0.2869815528	0.1732147634	0.1760326773	0.3211429715	0.3020562828	0.3321674764	0.3381825089	0.2034543306	0.2378155887	0.3302730322	0.3000523448	0.1847393364	0.1759689748	0.3465637863	0.3278185427	0.2399629503	0.3428748548	0.2430056781	0.288256973	0.266248703	0.2696616948	0.1806676984	0.1001110598
0.2266971916	0.2238049507	0.300150454	0.2003708929	0.1988039017	0.1948146969	0.2553085387	0.2661712468	0.1727472246	0.2463818192	0.1479796767	0.2533168495	0.1910344362	0.3123891652	0.3145163059	0.2179883271	0.1648266017	0.2999140024	0.2251493633	0.1875008047	0.3100529909	0.2906468213	0.3612187505	0.2034144551	0.2246733755	0.2272662669	0.2269812971	0.2314057201	0.1324393153	0.2070479989	0.2199047655	0.3203241229	0.2057343423	0.248295337	0.1924955249	0.2113266736	0.3016340733	0.2335169017
0.2971583009	0.2580738962	0.3285178244	0.2888631523	0.3736532331	0.2353637815	0.247774601	0.2896899581	0.2524688244	0.2101494074	0.2454495281	0.3102914989	0.2658715248	0.3366690576	0.3189237714	0.2834888995	0.2388631552	0.2136589587	0.3277342319	0.2507160008	0.2775784135	0.3215245008	0.374040395	0.2812330723	0.2818144858	0.2464625537	0.2854878604	0.2114829272	0.1763682961	0.3328958154	0.2915418446	0.4244391024	0.2447756529	0.3170110285	0.2955221832	0.2565426826	0.2664604783	0.1975382566
0.1757898331	0.192258358	0.2197285742	0.2139679044	0.1777867675	0.1340120137	0.1628316939	0.1536995023	0.1253123879	0.2687310874	0.1215847582	0.1949111223	0.1697151214	0.3380707204	0.285297364	0.1842629462	0.213611111	0.2590652108	0.1952436566	0.1717353761	0.2608291209	0.2552958131	0.3158663809	0.1829122752	0.1927752495	0.1626514494	0.2098874152	0.2762107849	0.0912693962	0.1863348484	0.2577412724	0.2972847819	0.1712468714	0.23330836	0.1990717351	0.1647390425	0.2728493512	0.1037347466
0.3841893971	0.2712953091	0.3065314889	0.3648172021	0.4125984907	0.3016029298	0.3006853163	0.3329738379	0.2797312438	0.2338417023	0.3438295126	0.3241025209	0.2856308222	0.2923964262	0.2857352495	0.3151600361	0.2526135743	0.1392299831	0.445930928	0.288738519	0.3099947572	0.2987114191	0.2872002721	0.3416740596	0.3216215074	0.2828558683	0.2746552527	0.1544334292	0.3071396351	0.3635530174	0.2571609914	0.359297365	0.2487313002	0.3737067878	0.3398087621	0.2690024674	0.2079006732	0.0962148234
0.3501980305	0.2602437437	0.3035470843	0.3495670855	0.4306740761	0.2879962623	0.2716141343	0.3408694267	0.2653856874	0.2567840219	0.3123062849	0.3117038608	0.2684888542	0.2910927534	0.2990813255	0.2956810892	0.2789365053	0.1517763734	0.3983717859	0.2732271254	0.3195981383	0.3001892567	0.3125755489	0.3358139694	0.3028762341	0.2870670855	0.2928717136	0.1881847531	0.2679250836	0.3563299477	0.2655427456	0.3721029758	0.221560806	0.3629145324	0.3432884812	0.2747856379	0.2261052132	0.0929472446
0.3123959899	0.2416061014	0.2979038358	0.3383714259	0.3944222629	0.2695325017	0.2374668121	0.3358290195	0.2421697378	0.2828412354	0.2780058086	0.2896210551	0.2482908368	0.2909503579	0.3121806681	0.2771801353	0.251889348	0.1745848954	0.3524884582	0.2561815083	0.3140380383	0.2838429809	0.3359082937	0.3276395202	0.2732205391	0.2700979412	0.3090717494	0.2156661451	0.2200806141	0.3256114423	0.2780775726	0.3927225173	0.1945059597	0.351488024	0.3451715112	0.2749025226	0.2471403182	0.3388362229
0.3342438638	0.2545241416	0.3079668581	0.3320274353	0.3768645227	0.3138847351	0.2821920812	0.3148101866	0.2681749761	0.2569025159	0.2865681648	0.3665266931	0.2198715806	0.3435114026	0.2639222443	0.2671025693	0.237475723	0.1707188487	0.3779987097	0.2477727532	0.3263271451	0.3814270794	0.3660731316	0.3129081726	0.2965241373	0.2995636463	0.2778487206	0.2516472638	0.2622933984	0.2944984138	0.2630058527	0.2362452149	0.2997219265	0.3016524315	0.338676542	0.3374698758	0.2908149064	0.3180730045
0.272975564	0.2314927876	0.2695322633	0.301953584	0.3533367217	0.2813417017	0.2404302806	0.277705282	0.2512712479	0.2827484012	0.2497721314	0.36023283	0.176417917	0.33166942	0.2585543394	0.2286880463	0.2582972944	0.1747622937	0.3283021748	0.2236603498	0.3247664273	0.3728837073	0.3544288874	0.29912287	0.2501451373	0.2683149278	0.28251037	0.276725173	0.2002110779	0.2720145285	0.2526115179	0.2435657084	0.2568129003	0.2787494659	0.3137736321	0.3219069242	0.2801662982	0.179654032
0.2137983888	0.188079074	0.2268293798	0.2714374363	0.3017686903	0.2517590225	0.1963292062	0.2261104435	0.2276094407	0.3046190143	0.2061122358	0.3059161305	0.1375416517	0.3215987384	0.2608803213	0.1885897815	0.2307606936	0.1594529897	0.27956599	0.1914722919	0.3032781482	0.3312141597	0.3358564973	0.2810995281	0.2025084794	0.2310106158	0.2774742246	0.2744297683	0.1521639526	0.2412573397	0.2421718389	0.2391094118	0.2146390975	0.2519134879	0.2850344777	0.2932799459	0.2581873536	0.2996588945
0.2956869006	0.3007982075	0.3086346686	0.3477420807	0.3556348979	0.3032625616	0.3557555974	0.2876633108	0.3195621669	0.1941604614	0.3045382798	0.3909006715	0.2701360285	0.398046881	0.2548738122	0.306986928	0.1995692253	0.1587825716	0.426210016	0.2768730521	0.3103137612	0.4100968242	0.3399073482	0.3401307762	0.3423202336	0.2735482156	0.2221255898	0.2257537842	0.3594115675	0.2725004554	0.2331518829	0.2679946423	0.3423861861	0.2811277807	0.3370221853	0.3082473874	0.3518780172	0.1880874038
0.259506911	0.2967046499	0.2986009717	0.3572132587	0.3368090689	0.2983431518	0.343752116	0.2800019979	0.2945536375	0.2134705186	0.2787879407	0.3935055733	0.251214087	0.4253329039	0.2772780061	0.2988396883	0.2743797302	0.1823996007	0.4282779396	0.2703654766	0.3346382082	0.4294547141	0.3499656618	0.3077453375	0.3224105835	0.2871470153	0.226788938	0.2597480714	0.33553949	0.2637336254	0.2416732162	0.2558945417	0.3214620054	0.2836940885	0.3350947499	0.2823423147	0.365077585	0.175672695
0.1743376702	0.1911348552	0.2074566185	0.2949033082	0.2780691385	0.1753610075	0.2398809642	0.2263396233	0.192579627	0.2762481868	0.2018396109	0.2628851831	0.1480467319	0.3673464656	0.2909537554	0.196936667	0.2553907633	0.2307801694	0.3382766545	0.2098875195	0.3112276793	0.3410987556	0.3210918009	0.2410958558	0.2074513435	0.2086788416	0.2303162515	0.2867158353	0.1872989386	0.1375598907	0.207989648	0.2193457335	0.2349103242	0.2169082463	0.2777169049	0.2294071317	0.2705973983	0.1115055382
0.1440903544	0.1400384009	0.1792083085	0.2523745894	0.2200330645	0.1438916624	0.1705525815	0.1998308897	0.1487968266	0.2678769231	0.1667014211	0.2137243301	0.1236432269	0.3221059144	0.2461210489	0.1498701125	0.2266816795	0.1969533414	0.2830554247	0.1825703382	0.2763611078	0.2919994593	0.2823565006	0.2156936079	0.1573109329	0.1775170714	0.2110833526	0.2789895535	0.1414280683	0.1203051284	0.1701711267	0.1832037866	0.192391634	0.18185094	0.2332836241	0.2140085101	0.2127773464	0.1064639539
0.1175649911	0.1024176255	0.1471763551	0.2131766677	0.1693249196	0.1113825738	0.1066862196	0.1787308604	0.1076428816	0.2422364354	0.1006543338	0.1668874919	0.0995728374	0.2808651924	0.2045734823	0.1074023396	0.0982268304	0.161686033	0.224672392	0.1509451419	0.2317593694	0.2396170795	0.2416208535	0.1899748594	0.1223535091	0.1380051821	0.1905679107	0.2447033674	0.1003683358	0.1140813455	0.1219821498	0.1499260664	0.1510833502	0.1477485895	0.1852382869	0.1807281822	0.165362522	0.1072666049
0.29289186	0.2906214893	0.3013064265	0.3309621215	0.3379028142	0.2623500824	0.4000740051	0.2891995311	0.2948465347	0.177460596	0.3072664738	0.3232895434	0.2308510095	0.2735949457	0.2450509518	0.2910547853	0.0592777729	0.1335885376	0.3353489041	0.2865785658	0.3157280684	0.3049268126	0.2955681682	0.300316304	0.3375389576	0.2202336043	0.2012210935	0.1536242962	0.4011486769	0.2873060107	0.213471666	0.3718180656	0.324960947	0.2805786431	0.2756806612	0.2347754836	0.2874950171	0.0986519307
0.2945744097	0.2913132608	0.3217964172	0.369743228	0.3118748069	0.2733567655	0.3657970726	0.2762880325	0.3077437878	0.2082188874	0.3325766325	0.3109719455	0.2327632308	0.3363640606	0.2915212214	0.302623421	0.1414026916	0.1523188204	0.3665030301	0.260614574	0.3382919729	0.3429647088	0.3349708617	0.3029854596	0.3319151104	0.2232924849	0.2197260112	0.187330693	0.3871030509	0.2924628556	0.2212238014	0.4007515609	0.3352373838	0.2611193657	0.3121407628	0.2612195313	0.3518366516	0.1006425619
0.116464667	0.1655706018	0.1829579771	0.2591766417	0.2057753056	0.1480854005	0.2079610825	0.1911003292	0.1565357	0.2686569989	0.1172942519	0.2034645975	0.1790384054	0.3459935784	0.2961117625	0.193144232	0.1590915322	0.2472400367	0.317656517	0.1899836808	0.2851956785	0.3228253126	0.2857988179	0.1987446398	0.1878468692	0.1476345807	0.1492877454	0.2705309093	0.1966016889	0.138279736	0.1934548467	0.2720927596	0.1773967147	0.1594388634	0.2523387074	0.2385194302	0.2252724767	0.1786267757
0.3067313433	0.2940731049	0.3234610856	0.3056262434	0.3942353427	0.2691193521	0.4388664365	0.2752976418	0.2283676416	0.1344493181	0.2906244397	0.3759894371	0.2467333227	0.261730969	0.1818620861	0.3060986698	0.0546174161	0.0648180395	0.277074486	0.2983574867	0.2769996524	0.3464909792	0.2718771696	0.2632141709	0.3412741423	0.2415160537	0.1877963841	0.1200786829	0.355242759	0.2868914604	0.2088445276	0.284938693	0.2780061662	0.369214505	0.2209821045	0.2291777432	0.2071517855	0.208849445
0.1050240099	0.1793275774	0.1532998085	0.1881136	0.1598833799	0.1575647444	0.1614568532	0.1645132601	0.1328770071	0.2397673279	0.0846792758	0.1630569994	0.1373385936	0.3196755648	0.2834728658	0.1868996024	0.0927681625	0.2194370627	0.2539298236	0.1353968084	0.1883561313	0.2597874999	0.2488815188	0.1547541618	0.1752127111	0.0913682058	0.1035715118	0.2130312324	0.1301004887	0.1751660854	0.2800681591	0.2405920923	0.1558018625	0.1034839228	0.2880482376	0.2325736433	0.1539472193	0.1671028584
0.0973289981	0.2062572539	0.1699010432	0.2158640921	0.1665027738	0.2007860094	0.1208631471	0.1655625701	0.1482044607	0.198483929	0.0574239418	0.1450018734	0.1277474761	0.2980672121	0.2630397379	0.2041892856	0.1338177025	0.1581633538	0.330901891	0.2108063251	0.2258146107	0.2028668076	0.2157356739	0.1633518934	0.1911669672	0.1115946993	0.1752718687	0.152135402	0.1756718457	0.1803604811	0.2293872386	0.2166425735	0.1355914325	0.2708857358	0.2562972903	0.2250494063	0.1343092322	0.1727843285
0.2345519811	0.1480514109	0.3050512969	0.2155971974	0.2786665559	0.2039215863	0.2320804298	0.2812644243	0.1914923489	0.2811946273	0.200163275	0.2331485301	0.1902771294	0.3191375732	0.3438170254	0.224726215	0.1956602037	0.2522681952	0.1746267676	0.1872823834	0.3393061757	0.1989687383	0.340180248	0.2265945077	0.2456012219	0.2860290408	0.2758937478	0.2710701525	0.1239699274	0.2367356271	0.201570496	0.2953015864	0.101225391	0.3057398498	0.2503735423	0.1936281025	0.2663807273	0.1551992297
0.2047168314	0.1403618902	0.2759966254	0.185640052	0.2438902855	0.1693232507	0.2030148506	0.2571048737	0.1692798883	0.2809170485	0.1633960754	0.1957488954	0.1737021506	0.308735311	0.3288787901	0.1987411231	0.216408968	0.2610201836	0.1575086415	0.1611976922	0.3247307539	0.1902154684	0.3301499486	0.1976951361	0.2179554105	0.2577755451	0.2527878881	0.2736434937	0.0905835629	0.2128582597	0.1804161668	0.268964082	0.0909713209	0.2620448172	0.2310108542	0.1898769438	0.2575159967	0.1871199459
0.3005050719	0.1851485968	0.3397462368	0.2524100542	0.2809007168	0.2624282837	0.2659788728	0.3119903803	0.3104766607	0.2735805213	0.2449693233	0.2670670152	0.2017146647	0.3495689332	0.3820164204	0.2242252678	0.2341354191	0.2286213338	0.2237278223	0.2153100371	0.3216519356	0.2366569042	0.3207642436	0.2654535472	0.2656868696	0.2515716851	0.315752089	0.238406986	0.154834792	0.3053530753	0.2580114901	0.3100479543	0.165742591	0.3151915073	0.3004340529	0.2419258058	0.2574844956	0.1848534644
0.2918529511	0.1740723848	0.3067218661	0.2331524789	0.2457481325	0.2298043817	0.2340029329	0.2894675732	0.2835240066	0.2721156478	0.2042459548	0.2374030352	0.1804740876	0.3311769664	0.3763061762	0.2033593357	0.1742643416	0.2456180453	0.2050724775	0.1894663721	0.3134000301	0.222204715	0.3082600832	0.2433605045	0.2493778914	0.2380979806	0.3055984378	0.2407114655	0.1091469452	0.2689415216	0.2477879226	0.2889116108	0.162365973	0.2804899812	0.2745410502	0.2334294319	0.2611737847	0.1905461699
0.2826614678	0.160540849	0.271073699	0.2144015431	0.2029723525	0.1959812045	0.2013398707	0.2673241794	0.2515453696	0.2707115412	0.1631263494	0.2035633922	0.1575875729	0.3015448451	0.3680602014	0.1820871979	0.1530222893	0.2628389001	0.1853178591	0.1700660884	0.2916432321	0.204636693	0.2968887985	0.2169848531	0.2231363654	0.2186801732	0.2918479443	0.2287932932	0.0642780587	0.2261135578	0.2357339114	0.2666631937	0.1549119055	0.247177273	0.2423002422	0.2158323079	0.2596964538	0.173019737
0.3203568459	0.215115279	0.3542494476	0.2587043941	0.3181120753	0.3161869049	0.3123855889	0.2643274665	0.2503585815	0.1841614693	0.3092212081	0.3060398102	0.2425659597	0.2646658421	0.1938532591	0.3067226708	0.220022887	0.1650371701	0.2533049881	0.3006594777	0.2851760983	0.2506161034	0.2021436542	0.2840535939	0.3043894768	0.2612504959	0.1944062412	0.1553946137	0.2956235409	0.3879799545	0.2172629535	0.3530059755	0.2522452474	0.2925889492	0.2673823833	0.2595944703	0.1547831595	0.1486708373
0.3185114861	0.2477544397	0.3696470559	0.271220088	0.3528461456	0.3287075758	0.336838603	0.3424131572	0.3069302738	0.2197692543	0.3313703537	0.3169740736	0.2387542874	0.3697215021	0.2749801278	0.3331533968	0.2023159415	0.1924854815	0.3104172051	0.2961053252	0.3316343129	0.2635837197	0.2924150527	0.2721584439	0.3026438653	0.3299962878	0.2412025929	0.2210424542	0.3100865483	0.3870448768	0.244938001	0.3680972457	0.2988551259	0.3338380456	0.32064417	0.2792829573	0.2164551318	0.2012465298
0.272606194	0.2262731493	0.3192255199	0.2531066239	0.2857634425	0.2670493126	0.2718938887	0.337145865	0.2911044657	0.2633725405	0.2264227569	0.2262336612	0.1870384663	0.353582859	0.3529736996	0.2315890193	0.2453957051	0.2537904978	0.2968829572	0.1974032223	0.3198104203	0.2820254862	0.2955212891	0.2594647408	0.2588778138	0.2463506907	0.274238795	0.2247249931	0.2100092322	0.270703733	0.2374777794	0.3109397888	0.2447175682	0.2568816245	0.2948790193	0.2522338331	0.284838289	0.2161673158
0.261667937	0.2075418532	0.2906278968	0.2438688576	0.2454721928	0.2416225076	0.2406827211	0.3133896887	0.2642861605	0.2728399634	0.1863460243	0.1903005242	0.1643081754	0.3283120692	0.3482555449	0.1985378265	0.2912896276	0.27420941	0.2773318291	0.1495052278	0.2992039025	0.281090349	0.2774078846	0.245875597	0.238243565	0.2072510421	0.268171072	0.2177025229	0.1729287952	0.2219207138	0.2276452035	0.2928315997	0.2208952904	0.2221478373	0.2709389627	0.2303058356	0.2974399328	0.1394876689
0.2376444042	0.185600847	0.2573195398	0.2356948107	0.2037730813	0.2136704326	0.2080327868	0.2653830647	0.2113150656	0.2684239447	0.1444300115	0.1561892927	0.137890622	0.3014892936	0.3351343274	0.1661962867	0.2731809914	0.2732096016	0.2414530665	0.0965608209	0.279576242	0.277230531	0.2560561895	0.2267481238	0.2188428491	0.1715837121	0.2416634858	0.2114785016	0.1256082803	0.1760562658	0.2137897164	0.2702978253	0.1933592558	0.1882895678	0.2302609831	0.2010750473	0.2976701856	0.1875100732
0.3767433465	0.2598248124	0.3733617663	0.2721123099	0.3036902249	0.3311158717	0.3001963794	0.2726285458	0.2500400245	0.1737863123	0.3272108734	0.3312285542	0.259940356	0.2699595094	0.2256202102	0.2611446679	0.2440787107	0.1413937658	0.3262411654	0.2407319099	0.2907646596	0.2780070305	0.1964543611	0.299228996	0.3303738832	0.2525489628	0.2071394175	0.2032519579	0.3082734346	0.3687277734	0.2112335265	0.3682961762	0.3161736429	0.3220953941	0.2721118331	0.2381805032	0.1593182534	0.1071643606
0.3616523147	0.2784720063	0.3737638891	0.2795271277	0.3214174211	0.3373936415	0.3170877993	0.3022575378	0.2638917565	0.1791805774	0.3365306854	0.33708933	0.2668749988	0.3138758242	0.2528124154	0.2765128315	0.2224900126	0.1548898369	0.3524078727	0.2700866163	0.3177329898	0.2888837457	0.218419373	0.3083939254	0.3335098624	0.288770169	0.2218772322	0.2265633196	0.3280181289	0.3782760203	0.2203946859	0.3692995906	0.3062256873	0.339245677	0.2957284451	0.2463606596	0.1869906187	0.1774752587
0.3111505508	0.3043825328	0.3652587533	0.277749002	0.3418725729	0.3297655284	0.328445226	0.3548504412	0.2816676199	0.1841073781	0.3314174116	0.3423385024	0.2630072534	0.3657574058	0.3008356392	0.314699024	0.0099733416	0.1878953278	0.3770186901	0.3056220412	0.3689169288	0.3038884103	0.2969017327	0.3175899386	0.3190832436	0.346539259	0.2507824004	0.2490583509	0.3091917634	0.3676795065	0.2352946252	0.3564741015	0.2746846378	0.3334784806	0.3313955665	0.2721201181	0.2456755489	0.2077871263
0.2038792372	0.2719762623	0.3076947927	0.2510570884	0.2825689912	0.253969878	0.2888782024	0.3357112408	0.2438546419	0.267046839	0.2314165831	0.2326754928	0.19977054	0.359826982	0.3381091058	0.2275815606	0.0953864306	0.2658131123	0.3026432991	0.1978624314	0.3692708015	0.3119159937	0.3224261701	0.2521975338	0.241441682	0.2465755641	0.2482570559	0.2334305644	0.2056180686	0.2255686522	0.22370933	0.3081963956	0.2037169784	0.2341446877	0.2745861709	0.2575524151	0.3455427289	0.1875879169
0.1837710589	0.248647809	0.2831042409	0.2409214824	0.2554472983	0.2284395695	0.2659107447	0.2944436371	0.2145137191	0.3074507415	0.1837095022	0.1923898906	0.173210755	0.3453990817	0.3248915672	0.1915533543	0.0881537497	0.2786583602	0.2695434988	0.148008436	0.3537311852	0.3065561354	0.2955853045	0.2385810018	0.2112555504	0.2002614737	0.2298702598	0.2377035618	0.1691879332	0.1792158484	0.2130464017	0.2898223698	0.1864831299	0.1993357539	0.2370887995	0.2315250337	0.3623208106	0.1690190434
0.3598027229	0.286582768	0.3833326101	0.3078670204	0.3094049096	0.3382655084	0.3488363028	0.3307927251	0.3130304515	0.1642858386	0.3565952778	0.3556764126	0.2866915166	0.3278692365	0.2665183246	0.3062613606	0.1115507632	0.1490972489	0.3553573489	0.2839267254	0.3395895064	0.337743938	0.2774397433	0.2903741002	0.3357410431	0.3153478205	0.2378492504	0.2072188556	0.3375912309	0.3486675918	0.2484369278	0.3377519548	0.2509767115	0.3292460442	0.33071208	0.3309333324	0.2332800329	0.2906229794
0.2027576715	0.2905175388	0.293481946	0.2598199546	0.2426275015	0.2286257446	0.3315099776	0.3011032343	0.1992880702	0.2295125127	0.2011393905	0.2670502067	0.2412682623	0.3738605678	0.3095689416	0.2281457484	0.13003093	0.2808620632	0.290373534	0.1954750121	0.3707059622	0.2695097029	0.370433718	0.2289494872	0.2309837043	0.2551295161	0.224175185	0.2476691902	0.1625427604	0.2315235585	0.2477770448	0.3165450692	0.2016243637	0.2780976892	0.249058947	0.2686839402	0.3484678864	0.2642668188
0.1602045596	0.1832904518	0.237136662	0.25795874	0.2507677972	0.2311688215	0.1924928278	0.2039656937	0.2148471326	0.2911052704	0.1647865027	0.2191324979	0.147290349	0.2916211486	0.2606500387	0.2108136117	0.1307442188	0.2286242843	0.2402995825	0.1721259207	0.2462704033	0.2901097834	0.3394070268	0.2286895216	0.1531349868	0.1496068239	0.1995299906	0.2726085484	0.1572176367	0.1864040196	0.1946667731	0.2395218015	0.1955825835	0.2296502292	0.2845209241	0.2400272042	0.2780467868	0.2282841653
0.3145368695	0.2778663337	0.2919014394	0.3065080643	0.266454041	0.2659581304	0.3224015534	0.2359621227	0.2127619386	0.2049687654	0.2321417332	0.3062693179	0.2493513376	0.3435593843	0.2860364914	0.2610808611	0.1803370863	0.1878238469	0.3890045881	0.2271907926	0.3293225169	0.3146487176	0.279239893	0.218945384	0.2383028269	0.2129289061	0.182070151	0.2616887391	0.2113020122	0.2027267814	0.229014799	0.354378134	0.2414605021	0.2896317244	0.3475594819	0.2831571996	0.3106402755	0.0087741166
0.1887492985	0.1970691979	0.2288221717	0.2716810405	0.2224959433	0.2056219429	0.2177038491	0.1773396432	0.1444525272	0.2189681232	0.1554731727	0.2377407849	0.2042172849	0.2929437459	0.2779776752	0.1946231872	0.1856819093	0.2250792682	0.330186218	0.1659009457	0.2895933688	0.283785373	0.2763844132	0.1700261533	0.164711982	0.1565374136	0.1755169481	0.2618153393	0.1517766863	0.110528335	0.1949105561	0.248197034	0.1988732964	0.2019100189	0.2940613627	0.227346167	0.2696388066	0.0654502511
0.1981031448	0.202660352	0.2699564993	0.2984774709	0.1417137682	0.2380418479	0.2237664759	0.1893823147	0.1683002114	0.2294186801	0.1690070033	0.2470562756	0.2587527633	0.3055869937	0.275745362	0.223367542	0.1807046384	0.1130068004	0.3621055186	0.2232251316	0.3139579892	0.3064559102	0.2368785739	0.163905099	0.1877979338	0.1649608612	0.1527684927	0.2521221042	0.1586428732	0.1347087622	0.2070583701	0.3164387047	0.1998699605	0.1776384264	0.3294872046	0.2331909686	0.2744726241	0.0774331838
0.178237617	0.2291942537	0.3129352331	0.3038917184	0.1323460639	0.2451526821	0.2016493976	0.1588058025	0.1431147903	0.218828246	0.1782943159	0.2665159106	0.2079704404	0.2899735272	0.2780785859	0.2429701239	0.1643167585	0.0443728417	0.3617123067	0.2088533342	0.3297109306	0.2748589516	0.2154500633	0.2134526223	0.2043236345	0.2132500559	0.1590593606	0.1968964338	0.1627718955	0.1869157255	0.2409192026	0.3259182572	0.2279201299	0.1879814714	0.3529691398	0.257399559	0.2509870231	0.0591052435
0.1575244814	0.1876056939	0.2731193006	0.2633304596	0.0960137397	0.2087149471	0.1687476337	0.1389597505	0.1032156646	0.2230657339	0.138721168	0.2192215472	0.191556707	0.2585276663	0.2468382716	0.1962371767	0.1901513636	0.0264756493	0.3154126704	0.1822433323	0.2754832208	0.2514456809	0.1912599355	0.1649703532	0.1777669042	0.1651823372	0.1307993382	0.20227696	0.0654441267	0.1473801583	0.2308295965	0.2920928299	0.2174254656	0.1346373707	0.3187452555	0.2516539097	0.2081140578	0.1514872611
0.119911477	0.1423268318	0.2209703475	0.2221839577	0.0810409039	0.167774111	0.139023602	0.1235470921	0.0907656848	0.2281778455	0.0939912573	0.1709911972	0.1716497242	0.2297527045	0.2170492113	0.146114558	0.2778758109	0.0459139571	0.2654208243	0.1657495797	0.22999686	0.2242851853	0.1641919017	0.1287083626	0.1604670584	0.113567099	0.0945714936	0.1920911074	0.0625905246	0.1101455688	0.2129021138	0.2363951653	0.197016865	0.0782985464	0.2768856585	0.2223018855	0.1414723098	0.1631903648
0.1838907748	0.2206013948	0.2809073925	0.2530347705	0.1570163965	0.267598331	0.1644358486	0.1901548803	0.1303519607	0.1746358871	0.187242806	0.2786432505	0.1910674721	0.27030316	0.2930741012	0.2700839639	0.1098589897	0.051766824	0.3550976515	0.2931878567	0.3283849061	0.2707683146	0.1978899986	0.2434390187	0.198491782	0.2322501391	0.1724285036	0.1419554055	0.2416033447	0.1919177473	0.2795666456	0.3361595869	0.231790185	0.2113813609	0.2981952429	0.2589077353	0.2111231983	0.1463278532
0.1473079324	0.1840483248	0.2339438945	0.2233696282	0.1081737801	0.2351958305	0.1306908131	0.1613949239	0.0975781679	0.1900297254	0.1354637742	0.2343043387	0.1647400111	0.2280265391	0.2724233866	0.2245939076	0.1195185706	0.0580825247	0.3308907151	0.263882935	0.2738257051	0.2358802855	0.1768132448	0.2169029415	0.1757709384	0.2067982852	0.1481980383	0.1428748071	0.1734812409	0.1592580825	0.2485485971	0.2898212373	0.2058873475	0.1882245243	0.2780204117	0.242535606	0.2015237659	0.1803880483
0.1077261493	0.14665097	0.1864542365	0.1874289513	0.0836301744	0.2039798498	0.0977487788	0.1298845261	0.0724968016	0.1934173405	0.0931909382	0.1892337799	0.1351888031	0.1869139522	0.2478154004	0.1832310557	0.1256435215	0.0410816297	0.3015590012	0.2134113312	0.2101766616	0.199505955	0.1549150646	0.1814588606	0.1585141271	0.1637571156	0.095355913	0.1432795078	0.1039134115	0.1259942949	0.2203189731	0.2254160047	0.1684013009	0.1599692851	0.2534514368	0.1992265582	0.1647604555	0.1749261767
0.1995320618	0.116489403	0.1816892326	0.1479987204	0.2619591951	0.1383661777	0.1591876298	0.1576422304	0.121305719	0.2501682043	0.1406039894	0.114654392	0.1441686004	0.237380594	0.2510396242	0.1116311774	0.2088930607	0.2363150567	0.1962307841	0.1448692977	0.2760072649	0.1716231704	0.3377737105	0.1042970493	0.1283746958	0.2340933681	0.1587404013	0.2648442686	0.1022205055	0.1795346141	0.0970069692	0.2121456116	0.0769489557	0.2496317327	0.1932097524	0.0588311702	0.199073717	0.1718121916
0.1812288612	0.1586049348	0.2334135771	0.2127429396	0.3149942458	0.1360486746	0.1942769736	0.2357878536	0.1380812824	0.2703999579	0.1924880743	0.1466543525	0.1597938538	0.2842613161	0.282153964	0.173919335	0.2314213812	0.2377530783	0.187151745	0.1658523977	0.3000704646	0.1720448136	0.3524436653	0.1955911815	0.1658227593	0.242080614	0.1799230278	0.303204	0.1368785948	0.1595170796	0.0811120346	0.3005112112	0.0943074152	0.2482548058	0.2648912966	0.1306589246	0.2661685646	0.1536686271
0.2342187166	0.1814884543	0.3020124435	0.2503673732	0.3350391984	0.1698115617	0.2266616225	0.2922773659	0.1908790022	0.2713285089	0.2498782128	0.2212930769	0.1915560216	0.3169608712	0.304330647	0.2272318304	0.2273885608	0.2800483704	0.2026994228	0.1852892935	0.3439403772	0.2031722814	0.3607955873	0.200089857	0.2331377417	0.2635115981	0.252360642	0.2801360786	0.1639980823	0.1891827732	0.1426059604	0.332675457	0.1064222679	0.284234494	0.2815702558	0.1773273796	0.2787416279	0.1296334863
0.2014235109	0.1787901819	0.2789672315	0.2309585065	0.3087918162	0.1354056895	0.1956385374	0.2844062746	0.1647975594	0.2755497098	0.2105706036	0.1876885891	0.1874957085	0.2982337177	0.2958079278	0.2093539238	0.1650005877	0.2830835879	0.1849751323	0.1527031809	0.3314436376	0.1855175197	0.3517149687	0.1829769313	0.2011007071	0.2379770279	0.2313694358	0.2799315155	0.1329776943	0.1576029062	0.1309238821	0.3142436147	0.0869352147	0.242752701	0.2507509887	0.1737118512	0.2847072184	0.1923442185
0.3491852283	0.1950628608	0.3141694665	0.2769319415	0.2650282383	0.2775511146	0.2678759694	0.2604522109	0.2743778229	0.1684841067	0.3079715073	0.2764092982	0.2207394391	0.2549383044	0.2360558212	0.2337459326	0.1813995689	0.173201099	0.2464829683	0.2992510498	0.344679594	0.2417459786	0.2112519443	0.3142010272	0.3225789368	0.2646079659	0.1992466003	0.1431455463	0.3070441782	0.3045940399	0.191521585	0.3343279064	0.2082451135	0.2974446416	0.2900494039	0.1925867349	0.1434193552	0.1726143062
0.3594579101	0.2076298594	0.3531392813	0.3039134741	0.3315542638	0.3018198907	0.3010836244	0.3230430186	0.3047237396	0.2323118001	0.348790437	0.2990854084	0.22731103	0.3328350484	0.3159332275	0.277214855	0.1719942987	0.2006612867	0.2667555213	0.286719352	0.3638276756	0.2690057755	0.2745276988	0.2759609222	0.3323494792	0.2842123508	0.2172406763	0.2420555651	0.3105349243	0.3489028215	0.2072422206	0.376418978	0.2181652039	0.3376150131	0.3390604854	0.220273599	0.1899039596	0.2144635171
0.2654670179	0.2112663537	0.3149602711	0.268536061	0.2188304216	0.2629267275	0.2073513716	0.2806328237	0.2466061413	0.3137842417	0.2235842943	0.2596193552	0.1955858916	0.3164597154	0.3383328021	0.1993080825	0.1990315318	0.2738200724	0.2540055513	0.1685796976	0.3218967915	0.2351294458	0.2829739153	0.1574050784	0.2321439981	0.2046430409	0.2570953071	0.271117121	0.156667605	0.226669088	0.2144322693	0.302685231	0.1816371977	0.2004625052	0.2396557033	0.2194622308	0.2504584789	0.2331997603
0.3293463886	0.2344596237	0.3214130998	0.2777507901	0.2896948755	0.3196054995	0.2818134427	0.2640763223	0.2735404372	0.1481955349	0.3396103382	0.3075259328	0.2388921976	0.2663864195	0.2333477736	0.2507742345	0.3012813628	0.1400006264	0.279679507	0.2573812604	0.317209214	0.2601458132	0.1939958483	0.3205569386	0.3433646858	0.2575474977	0.1882819235	0.1842356175	0.2919760346	0.3531620204	0.2156224698	0.3585643768	0.3062553108	0.3025215268	0.2828536332	0.2355583161	0.1550141275	0.1308281422
0.3242335022	0.2451238036	0.3281766474	0.2956666052	0.3064442575	0.3240547776	0.2928291261	0.2937529087	0.2829591334	0.1691119671	0.3548159003	0.3109834492	0.250125289	0.2926644683	0.2584939301	0.2497023791	0.0816665217	0.1475802511	0.2971925139	0.2802994549	0.350161016	0.2876860201	0.2090188116	0.3130887449	0.3481603563	0.2698220909	0.2056886107	0.2071079761	0.3003685772	0.3750927746	0.2212782353	0.3650712371	0.3049586415	0.3231666088	0.3112270832	0.2497680336	0.1751589179	0.1762878597
0.3118059933	0.2589613795	0.3281785548	0.2999546826	0.3241690993	0.3198525608	0.2955071032	0.316701293	0.2902725041	0.1903180778	0.3667893112	0.3098890185	0.2579400539	0.3228399158	0.2796648145	0.24851349	0.1115161181	0.1575692445	0.3138692379	0.2941573858	0.3769080043	0.3080780208	0.2384359241	0.3072886169	0.3441674709	0.2825146914	0.2240908593	0.2303466648	0.2934773564	0.4013800919	0.2256260961	0.3650047183	0.3037177324	0.3286230862	0.3454293311	0.2628884315	0.1981945932	0.1966364682
0.1847242266	0.2874290943	0.287135601	0.2725705206	0.2539283931	0.244279325	0.2268799245	0.2962724864	0.2721633613	0.2842464149	0.2129106224	0.2544760704	0.2328977287	0.2997132838	0.3171055913	0.2158078402	0.0921233669	0.2523543537	0.2702195048	0.1865624189	0.3572915792	0.2898882627	0.2788199484	0.1942550391	0.2402979881	0.2209773511	0.2710199952	0.2592085898	0.1814285815	0.2295856923	0.2203123719	0.3154306412	0.2365970016	0.2180714309	0.2978972197	0.2718998194	0.2932277322	0.0408726111
0.1647764891	0.2769011259	0.2692227066	0.260291934	0.2172722071	0.214026019	0.1964504868	0.2568538785	0.2365951836	0.2956397235	0.1701794118	0.2216354907	0.2119085491	0.2582712471	0.3022908568	0.1779679954	0.1451181471	0.2559627295	0.2338056117	0.1474342346	0.3402924836	0.2765873075	0.2538823187	0.1637321413	0.2073164135	0.1841932237	0.245484218	0.2560103238	0.1437937766	0.1900991499	0.2165392488	0.276017487	0.2207624912	0.1851693243	0.2577996254	0.2478432208	0.2866761982	0.0785090104
0.1963938624	0.2758176327	0.2543249428	0.2541736364	0.23484689	0.2623170614	0.2679590583	0.3056686223	0.2142470926	0.2487936318	0.2048886418	0.30708161	0.2676439285	0.3909089565	0.2828416526	0.225317046	0.1864480972	0.2031789124	0.3098605871	0.2085876912	0.3511605859	0.2629374266	0.3123531044	0.2088426948	0.2503544092	0.2391769886	0.2381594479	0.2101625651	0.1934464723	0.2487683296	0.233217299	0.3031076789	0.2092707604	0.2870517671	0.3722691536	0.2937071323	0.2854049802	0.0509942994
0.1600429714	0.2670954466	0.2316137701	0.231797561	0.2032110393	0.2276165783	0.241115734	0.2671950758	0.1883386076	0.267496258	0.1696889699	0.2794607878	0.2470598966	0.3803864419	0.2733722627	0.2040513307	0.2031587511	0.2244613618	0.2823031247	0.1806757152	0.3375656307	0.2347300649	0.2820754051	0.1754483581	0.2155590653	0.2047974765	0.2115885913	0.2202992737	0.1680312157	0.202981621	0.2274174541	0.2653516829	0.1973093748	0.257155478	0.3267663121	0.2670923769	0.2820321918	0.0788637176
0.2521579564	0.246359393	0.281699717	0.2310786098	0.2187716812	0.2888906598	0.2676273882	0.3187491894	0.2286327779	0.2386709303	0.2325695008	0.2807819247	0.2605324984	0.3195424676	0.2419688851	0.2369825095	0.2177060544	0.1788782626	0.3442837894	0.2575358152	0.3210231364	0.2595632076	0.3275785446	0.1896529496	0.2417402565	0.2547946572	0.2328612655	0.2117908746	0.198428601	0.2605375946	0.2489891648	0.3261128962	0.2604849041	0.2969090641	0.319446981	0.2682511508	0.2189698964	0.1326738
0.2352662086	0.2668108642	0.3066922128	0.236250788	0.2653169036	0.24075903	0.2232144475	0.3026761413	0.2575929463	0.2395164669	0.2338147461	0.2530511916	0.2240994871	0.3036869466	0.1999519914	0.2529199123	0.1664833874	0.1907055974	0.3115214407	0.2670879364	0.2965224087	0.3043187559	0.3127821088	0.1895062327	0.2116234601	0.2431078106	0.2194164097	0.2575855255	0.2544490099	0.2589909732	0.2283804119	0.3167322874	0.2287249416	0.2547982931	0.305572629	0.2318127155	0.221907258	0.141022265
0.1777354032	0.1731330752	0.1919371039	0.2451983541	0.1317259371	0.1971989423	0.1537881196	0.0924573317	0.0921418071	0.2477618456	0.1196418554	0.1547123343	0.1571162045	0.2235695869	0.212187171	0.1443590075	0.1549589336	0.1863274127	0.2360850722	0.1453841478	0.2709718943	0.2635129094	0.207025528	0.093921721	0.0925219953	0.0900877863	0.1131044701	0.2281487435	0.120837599	0.135458827	0.1037140191	0.1690061241	0.1575644165	0.1827709228	0.2438929528	0.193297565	0.2174785584	0.1873050481
0.2032942325	0.1452213824	0.2171503752	0.300948292	0.1105564833	0.2523483336	0.1629701406	0.1295677125	0.12733531	0.2644445896	0.1333882809	0.2217869163	0.1972524077	0.2559089065	0.2011532038	0.1745848209	0.1915836781	0.0875507519	0.2899522483	0.2096887976	0.311983943	0.2982053161	0.146345675	0.1423691958	0.1446867585	0.1536382288	0.1268901378	0.2174625993	0.1420432031	0.1492108405	0.1206952259	0.2059369236	0.1496884078	0.1945383251	0.2798337936	0.2687013745	0.1871144772	0.1775982231
0.1849963814	0.1899735183	0.2435938418	0.3001308441	0.1705845892	0.1718847454	0.1519196033	0.1464312077	0.0761141032	0.2301239967	0.1156301126	0.2190543711	0.1828986108	0.2693434358	0.2032769024	0.2270770222	0.1893027127	0.0281123705	0.2931728959	0.2249790728	0.2692785859	0.2357491851	0.1316261888	0.2150310129	0.1513810456	0.2026299834	0.1295244396	0.1703562438	0.1309183389	0.1365529895	0.156668216	0.2435536087	0.2114584148	0.1628375798	0.2711976171	0.2637882233	0.1539147943	0.1595930755
0.1704147458	0.1284707487	0.2347777784	0.1678510904	0.2880016863	0.1217528731	0.1609694958	0.2239446789	0.1277294308	0.2610651255	0.1629199088	0.1120819449	0.1114181429	0.2913201153	0.2701302171	0.1230440512	0.2389331162	0.2030710578	0.1996047944	0.1634489894	0.2995235026	0.1418069303	0.3218998313	0.1918016076	0.1730723679	0.2268494964	0.1938915998	0.2890380621	0.1215379462	0.1575947404	0.0422635004	0.2513875067	0.1083510667	0.284276396	0.2790664732	0.1014145911	0.2645102739	0.1672953218
0.2312593758	0.1709678173	0.2905321121	0.2421235144	0.3170735836	0.1843311042	0.2271234542	0.2992554009	0.1774326414	0.2632798851	0.2317983955	0.1972200722	0.1707207114	0.3383704722	0.2938512862	0.2265525162	0.2903841436	0.240255028	0.1984275132	0.1886458099	0.3396167755	0.205716759	0.3316282034	0.1815334558	0.2033209503	0.2244295478	0.2475444078	0.2620159388	0.1500033736	0.2032332718	0.0825021118	0.3094812334	0.1107576042	0.2929908931	0.3306516409	0.1708119214	0.2678224742	0.1683481932
0.1985853314	0.1559617072	0.2622448504	0.2183326185	0.2945522666	0.1566706151	0.2002087086	0.2874361873	0.1589220911	0.2743425071	0.1923133731	0.1593931913	0.1699748635	0.3206874728	0.2784493566	0.2020144761	0.3117825687	0.2451502532	0.1876356155	0.164672941	0.3276314139	0.1865501106	0.3126410246	0.1646791101	0.1804335117	0.2114423364	0.2262065262	0.2649167478	0.1137606353	0.1667782515	0.0774024576	0.2866637409	0.0894935876	0.250423193	0.3103124201	0.1655927897	0.260619998	0.2549611032
0.2578187585	0.1989081204	0.3079029024	0.2686708272	0.2610101104	0.2332729548	0.2294176221	0.2643457651	0.20495224	0.2722698748	0.2458726615	0.2723349631	0.1932689548	0.3154352307	0.3057643175	0.2171343565	0.2547220588	0.2415984869	0.2943872511	0.1523645073	0.373480171	0.2408272028	0.3289122283	0.1776100099	0.2179869711	0.2018176466	0.2669471204	0.2306323051	0.1698464453	0.2225748748	0.1267467588	0.3016617	0.0935887843	0.2209198028	0.2737010419	0.1749164015	0.2141904831	0.157720685
0.3740054369	0.2049152255	0.2937839925	0.2828463316	0.2425989658	0.2901394367	0.3250606656	0.263882935	0.2264262736	0.1480791122	0.301374495	0.2962160409	0.1859621555	0.2776722312	0.2146446854	0.1958359182	0.2180295885	0.1591044068	0.2660895288	0.2563148141	0.3091273606	0.2581512928	0.1736441255	0.3181556761	0.3257985115	0.2208099812	0.2064384073	0.1398936957	0.3146821857	0.3087363243	0.1893254668	0.3215619624	0.2026070058	0.2576496601	0.2550837994	0.2399511486	0.1468422413	0.1617952883
0.3985048234	0.2104606926	0.3108858466	0.3029735088	0.2605007887	0.2981321812	0.3291934729	0.2828269899	0.2390180528	0.1625387073	0.3197401762	0.3016584218	0.2029836178	0.2888568938	0.2331475765	0.2204270959	0.3486126363	0.1607893705	0.2804819942	0.2641038299	0.3134884536	0.2652080953	0.1867961288	0.327208817	0.3354101181	0.2308851331	0.208776474	0.1573604494	0.3167312741	0.3290947676	0.1930250227	0.336522162	0.2095225602	0.2781650722	0.2738934755	0.2387869507	0.1538533121	0.201652512
0.2883586288	0.2319841683	0.3164675236	0.2901628912	0.2511638701	0.3031503856	0.2835192084	0.2868203819	0.2340723872	0.1352571994	0.3577297032	0.2975665331	0.2192376405	0.2703651488	0.2123000473	0.243034333	0.3104475439	0.1249616742	0.2754326165	0.2782598734	0.327061832	0.2726077437	0.1875153482	0.2801164091	0.3465692997	0.1916074455	0.163914457	0.1705802381	0.2973376811	0.3196643293	0.2027471811	0.33921808	0.2995899022	0.2695835829	0.2683935165	0.2197569162	0.163006559	0.2732870281
0.3009717464	0.2355235666	0.3190536499	0.2947760224	0.2677733302	0.299875021	0.2794021666	0.2963454723	0.2450256497	0.1518759727	0.3676276207	0.2971168756	0.2280064225	0.2945276201	0.229629755	0.2437992245	0.2483421713	0.1332447231	0.294198513	0.3041476309	0.3571899533	0.2965193987	0.2004586309	0.2609374821	0.3470347524	0.1927211583	0.176839456	0.1769800037	0.2869873941	0.3452448845	0.2074422836	0.3408080041	0.3012760282	0.2756238878	0.2866392732	0.2304245383	0.1741424501	0.2773029208
0.3095314801	0.2362134159	0.3150951862	0.2988479733	0.2704460323	0.2965688705	0.2710038722	0.3053742647	0.2558201849	0.1729183495	0.3380725682	0.2968790531	0.2370707095	0.3116843998	0.245988369	0.2551091909	0.2172437608	0.140044719	0.3000975847	0.3198296428	0.3763592243	0.3079902232	0.2103150636	0.2543401718	0.3363076448	0.1966864765	0.1908827126	0.190312773	0.2638960481	0.3567061722	0.2132943273	0.342939496	0.3027258515	0.2771556377	0.3088777661	0.2411226481	0.1847361475	0.2439178079
0.2004342824	0.2190625817	0.2618846297	0.2879478633	0.2001828849	0.249375388	0.2058773637	0.2432277501	0.233111009	0.2310210168	0.1735151559	0.2259930372	0.2494784892	0.2729599476	0.2683689892	0.2132975608	0.1866060346	0.187479794	0.2525388598	0.2350302041	0.3342629075	0.2874184251	0.2222236544	0.1834635735	0.2619079947	0.172472477	0.2198691666	0.2178260684	0.1544463634	0.2479836941	0.1939043999	0.2760066092	0.2034369111	0.2197664231	0.2830521762	0.2519505918	0.2036996782	0.1809359193
0.1641494036	0.2023736835	0.2138191909	0.2331859171	0.1467870325	0.1947958618	0.1673161238	0.2156035155	0.1681298763	0.2393229306	0.1242293343	0.2590663135	0.2550166547	0.3296672106	0.2292224467	0.2212878168	0.3269517124	0.1303843856	0.2517598271	0.2211076319	0.3159864545	0.2391771078	0.1834260672	0.148358047	0.2093321085	0.1336945444	0.1896622628	0.1999550164	0.1889199466	0.2339733392	0.1934048831	0.2218413353	0.1701972038	0.2009921223	0.2875240743	0.2191571146	0.1936735511	0.1975972652
0.1511581689	0.1039318591	0.1623003185	0.2126231343	0.1526405215	0.1720238179	0.1271659881	0.1107372269	0.107311748	0.1759223044	0.085453555	0.2311064601	0.1555615664	0.1708864421	0.1158323139	0.1148597449	0.3140117228	0.0261222869	0.2059402764	0.1894664764	0.2709480822	0.2010226697	0.0935900286	0.1328323036	0.144707948	0.0851457715	0.0490114577	0.1133354455	0.1034531817	0.1402093917	0.0552944243	0.1772863716	0.1356810778	0.1719722897	0.1848887503	0.1544670165	0.0679350942	0.1766086519
0.3389014602	0.1808694154	0.2995072901	0.2548683286	0.2581493258	0.259285152	0.2993878722	0.2650015056	0.2354459316	0.1575320512	0.308541894	0.3335331082	0.1761943847	0.2946119308	0.1954372525	0.2688279152	0.1223886386	0.1486414224	0.2526032329	0.2546688616	0.2725380659	0.2867174149	0.1798692346	0.2699878216	0.2969383299	0.2260935009	0.2179028839	0.1295328885	0.3047876656	0.3341374695	0.1937444657	0.3187495768	0.2080417275	0.2295290828	0.2140133381	0.2340577096	0.1590892971	0.2063638419
0.3597000837	0.1893472075	0.3154028058	0.2698372006	0.2680510283	0.260907203	0.3022728264	0.2714799345	0.2388626486	0.1639969349	0.3215561211	0.3381787837	0.1983289868	0.305603385	0.2186819315	0.2920464277	0.1067922041	0.1473051161	0.2722492218	0.2653239369	0.2786322832	0.2863723934	0.1826254725	0.289352715	0.3051977754	0.2450754792	0.2344423383	0.1445981711	0.3101627231	0.3409838974	0.2020718604	0.3294174671	0.2076357603	0.2480262518	0.2350365669	0.2419370562	0.1616884917	0.3075629771
0.3006171584	0.2035617083	0.3204374015	0.2693607509	0.2811996341	0.220853135	0.2744054794	0.2471081764	0.2528394759	0.1854928285	0.3281271458	0.3424579203	0.1986737251	0.2871683538	0.1883113682	0.2668808103	0.1096201837	0.1551248282	0.2349409312	0.3026574552	0.2873490155	0.3030673563	0.2315093279	0.2737697363	0.2673425376	0.2476295531	0.1962392628	0.1095001251	0.2990163863	0.3417442739	0.1942495108	0.3106373549	0.219398126	0.2457062155	0.1917229295	0.2069800794	0.2029070258	0.1259037852
0.3158324957	0.1883520186	0.3333737552	0.3120076954	0.2391403317	0.2744471431	0.307385087	0.2531087399	0.2597099245	0.194044292	0.2931725681	0.3313513994	0.2169638872	0.3050371408	0.2134665698	0.2838093638	0.1621536464	0.1460097283	0.2730479836	0.3143034577	0.2696487904	0.2955029607	0.2255076319	0.3017876446	0.2864355743	0.2458480001	0.1651746929	0.1017071381	0.3104603291	0.3642878532	0.2260371894	0.3239953518	0.2387489229	0.2215991616	0.2122253478	0.2344063222	0.2231861949	0.1172873825
0.3115571141	0.2071252465	0.3489969671	0.3274920881	0.2823428512	0.2996781766	0.3348532617	0.2653491795	0.272416085	0.1956166774	0.3334161341	0.360432148	0.2246712446	0.3354447484	0.260840714	0.3274152279	0.1650639027	0.1565179527	0.327157557	0.3471153677	0.3013928533	0.3136712015	0.2574625611	0.3482452631	0.2872567177	0.289968729	0.2121885717	0.11722745	0.3283476532	0.3799637258	0.2234548479	0.3207075	0.2112530172	0.2508432865	0.2374392301	0.2526638806	0.2530954778	0.1724973917
0.3076692224	0.2150780559	0.3472011983	0.3284265399	0.2944896817	0.2926720381	0.3339112997	0.2706768513	0.2768262327	0.1953181475	0.3193497062	0.3470720649	0.2226820588	0.336012125	0.2710911632	0.3257255554	0.1606287658	0.1610450745	0.3443058431	0.3408165574	0.3176342845	0.3107287288	0.2513034046	0.3490639329	0.2783381343	0.3075889945	0.2342285961	0.1362823695	0.3142756224	0.3674092293	0.2202166319	0.3177884817	0.1924677342	0.2595536411	0.2547335327	0.2551186085	0.2669493258	0.1197603568
0.2405813634	0.2121157646	0.2845017612	0.2878555059	0.2368352115	0.2051422298	0.2368227541	0.2792469561	0.1962491125	0.2246899754	0.2040649801	0.2290271372	0.1669409424	0.302157253	0.2628730237	0.2461335063	0.1526090652	0.2170764357	0.3058511019	0.2283475399	0.3445851207	0.3017964959	0.2257790565	0.2772737145	0.2187012434	0.2225279957	0.180474326	0.204828009	0.16981107	0.2119629383	0.2021380365	0.2792235017	0.1287112534	0.2099656165	0.2402558327	0.2442566901	0.2784019113	0.2100097388
0.265114516	0.2395676374	0.3232144713	0.2873902321	0.2254942656	0.252635479	0.2355627716	0.2651311159	0.263045162	0.2107009441	0.2198962271	0.2549496293	0.2003824711	0.3099807799	0.2648766637	0.2824575007	0.1906529665	0.1502279192	0.3082849085	0.2195434868	0.32055372	0.2911178768	0.1866182387	0.2822625041	0.2137136459	0.214763388	0.2138077617	0.2109316587	0.1805210412	0.2663905323	0.2395820916	0.2512770593	0.1746432632	0.1816209853	0.2423311472	0.2615152597	0.2654469907	0.2094519138
0.2592130601	0.2176875621	0.2891559899	0.2636145353	0.1878387928	0.2163651288	0.1964520216	0.2442719936	0.236417532	0.1999766827	0.1758466661	0.209928453	0.1777815074	0.3036209047	0.2548822761	0.2397495508	0.188153401	0.1496967375	0.252222836	0.1935039759	0.3139352202	0.2857702672	0.1720122844	0.2407180965	0.1802208126	0.1909680516	0.2126798183	0.2364087403	0.1290125847	0.2205362469	0.2360390872	0.213383466	0.1613020897	0.1763548404	0.2197118998	0.248090148	0.2502125502	0.2026929706
0.2527817786	0.2627231181	0.3119474947	0.2870632708	0.1938736439	0.2237666845	0.2324188799	0.2656049728	0.2879467607	0.1671996713	0.2561656237	0.2673071623	0.2175342143	0.3289902806	0.2697781026	0.3233646154	0.1818838418	0.1058631614	0.3377436996	0.1525698006	0.2668243051	0.2897309363	0.159413442	0.2635245621	0.2405550182	0.2192822695	0.2016151249	0.12845245	0.2621330321	0.2582710087	0.2691205144	0.2545878887	0.2377654314	0.1818504632	0.2267479897	0.250066191	0.2198358923	0.1877042353
0.2365846187	0.212618649	0.2641358376	0.2299620956	0.1952178478	0.2109535635	0.24935022	0.2289844751	0.2175424546	0.050458774	0.2267959416	0.2207445353	0.2060481459	0.2787925005	0.2162158638	0.2406089157	0.1761112809	0.1262421161	0.2632538974	0.1160410345	0.2139819562	0.2979099751	0.178113699	0.2349592298	0.2367590666	0.1802099198	0.1505560279	0.1310423613	0.1760957539	0.2228586972	0.1847927868	0.2594566345	0.2120322287	0.1335284263	0.2194921374	0.2484681308	0.2095132917	0.1726179421
0.1741277874	0.173888877	0.2221318632	0.187214002	0.2168759406	0.1105007976	0.2449415624	0.2422738224	0.131753251	0.2794388831	0.2339146882	0.1890022904	0.166446358	0.2388499081	0.288811028	0.1799364388	0.1962456107	0.283436358	0.1879964024	0.191321224	0.2867690325	0.1970335692	0.3190368414	0.2100366801	0.2293858826	0.2487944812	0.190001756	0.2419716418	0.1406999379	0.1826521158	0.0740980059	0.2605597675	0.1213318706	0.277366519	0.217190519	0.1586191803	0.2664450407	0.234076336
0.1822037101	0.2067364007	0.2496989667	0.2440901846	0.2122496963	0.1543667167	0.2126170695	0.2760124505	0.1621568948	0.2757426798	0.2050034106	0.2242555022	0.1417075992	0.2864522338	0.2914721966	0.228366971	0.1819184721	0.2326094955	0.1792012304	0.1969095618	0.3339451253	0.2093134522	0.2999411821	0.1592890918	0.1936970502	0.2522814274	0.2234189659	0.2468970716	0.1559840143	0.135959506	0.1947136223	0.3177208602	0.1102824062	0.2599578798	0.2594545782	0.2049112916	0.28570503	0.2182414532
0.2908041775	0.2668472826	0.373575598	0.2836923897	0.3205564618	0.2155014873	0.2912481129	0.2264697552	0.2511772215	0.2042435855	0.3416328728	0.3230988085	0.2040624917	0.2646973431	0.1771492213	0.1389227211	0.203994751	0.165890947	0.2300931215	0.3324378729	0.3100664318	0.2958832681	0.2260079086	0.3070294261	0.3148841262	0.2489520907	0.1730191559	0.1289116591	0.3112829328	0.3415846527	0.260948658	0.3041368127	0.2417614907	0.2966636121	0.2334628403	0.1917634755	0.2441335022	0.204521805
0.2476534992	0.232934311	0.2893643379	0.2546490431	0.232696861	0.1797708422	0.2464142144	0.2745944858	0.1805818677	0.2599961162	0.20433034	0.2601089478	0.1621837616	0.3364409506	0.28727144	0.2303448021	0.1968631595	0.2200417966	0.2375136614	0.1849231124	0.3317439258	0.2702597082	0.3140160739	0.2100117952	0.2058424056	0.2677997947	0.2331379056	0.2363703549	0.1269952655	0.1716479063	0.208231017	0.3112984598	0.1485088766	0.2383057177	0.2805012763	0.2643627822	0.3032206297	0.2384576201
0.3712997437	0.2467675954	0.3596888185	0.3156990409	0.3076968789	0.2387674749	0.3455033898	0.2682304382	0.2459727079	0.1909758896	0.2972755134	0.3433973789	0.2351480871	0.2851430774	0.2002435625	0.2466162443	0.2086241245	0.1796779484	0.2726994455	0.3503412902	0.2805972397	0.3073294461	0.2406004369	0.3083060086	0.3217261732	0.223734498	0.1611534208	0.1541470885	0.3400420249	0.3720955849	0.2715497613	0.3361923695	0.2737973034	0.2701393962	0.2240171283	0.2183742672	0.2344085276	0.2860246301
0.38225618	0.2642311454	0.3721904755	0.338234365	0.3296230733	0.2667665184	0.3710174561	0.2878188193	0.2584300935	0.204006955	0.3260561526	0.3860394359	0.2468018681	0.3051207066	0.2322362959	0.2740799487	0.2239364088	0.1865401715	0.3060876727	0.3641650379	0.3051387072	0.320318222	0.2766700685	0.3277078271	0.3279013932	0.2594314814	0.1806077659	0.1660607904	0.3567107618	0.3828661442	0.2754368484	0.3459030986	0.2666463554	0.3020947278	0.2491694093	0.2534594834	0.2519049942	0.2182865143
0.367800802	0.2823508084	0.3703814149	0.3411720395	0.348765552	0.2769888639	0.3838939667	0.302126646	0.2684937716	0.2144073248	0.3539141417	0.410423398	0.2473175228	0.3204469383	0.2564747334	0.2801745236	0.1970489472	0.1941690594	0.3373516202	0.3774263859	0.3233926594	0.3294453919	0.2888119519	0.3440795243	0.3281712532	0.2891605794	0.2001556456	0.1791304797	0.3423900008	0.3937206268	0.2712010741	0.3510073721	0.2606345117	0.3109112978	0.2703936696	0.2837329209	0.2694668472	0.1768529713
0.2309340835	0.2517571449	0.3011148274	0.2982833385	0.289362818	0.2292552143	0.2842002511	0.3054303229	0.2285832167	0.2414108515	0.2128120065	0.2528626323	0.2117588222	0.3237574995	0.3133125305	0.2448467016	0.1795517802	0.2482341975	0.3283675015	0.2045983523	0.343410641	0.3035951257	0.3106932938	0.2505763173	0.2333420962	0.2533417642	0.2265154868	0.2601287365	0.1482468098	0.2737831473	0.2336308509	0.3206512034	0.1644102782	0.2574248314	0.2770894468	0.2768316865	0.3318815231	0.3082695603
0.2012209594	0.2373687178	0.2749338746	0.2731137872	0.2549001873	0.2101006359	0.2173132747	0.2682387233	0.2031818032	0.2429876029	0.1735318899	0.2188550979	0.1882242411	0.3189982474	0.3009604216	0.2149753422	0.257174015	0.2511143386	0.290641129	0.1654835492	0.3393973708	0.2909702361	0.2896025479	0.2018936276	0.1977480054	0.2276099473	0.2111955583	0.2662948668	0.1119563952	0.2222315669	0.2182100862	0.2844544053	0.1418793797	0.2342249453	0.2452434152	0.2624793351	0.3157025874	0.2856111526
0.2725297809	0.2509265244	0.3056997359	0.3034528494	0.3170309067	0.2904312313	0.2449784875	0.3051354587	0.2865577042	0.2426359355	0.2844364345	0.3056133986	0.2501065135	0.331468612	0.3218945563	0.2731128931	0.233548671	0.245884344	0.3322385252	0.2339312136	0.3579167426	0.2444143593	0.3086011708	0.320682615	0.2489829063	0.2594778538	0.2515211701	0.2718500197	0.212179482	0.33435449	0.2473607063	0.3470969498	0.1847600639	0.2829969227	0.2713554502	0.2804385722	0.3174292445	0.2160009891
0.2303157002	0.2272043824	0.2830811143	0.2760997713	0.295150727	0.2841367424	0.2085588872	0.2766408622	0.264452666	0.2412038445	0.2358739376	0.2541928589	0.2372528613	0.32015118	0.3125902712	0.2418816686	0.2063980103	0.2409556955	0.2861711681	0.182300657	0.3615225255	0.220797807	0.2808342576	0.2628802061	0.2141530514	0.2161372602	0.2544806004	0.2962279022	0.1640984416	0.3048598766	0.2339017391	0.3221358061	0.1708401144	0.2578733563	0.2367064953	0.2691705525	0.3098965883	0.1776825637
0.2986732423	0.2145735174	0.2765159011	0.2664297521	0.255428642	0.215645045	0.2283838391	0.2644662559	0.2583394647	0.259467274	0.2919486761	0.2673639953	0.2279099375	0.3136636317	0.3200941086	0.2859409451	0.180294022	0.2233270109	0.3217566907	0.1525748521	0.3420656919	0.2707957327	0.2889915109	0.2790619433	0.2432791144	0.2517275214	0.2636231184	0.1938340962	0.2579174638	0.2600429058	0.2506350875	0.2773447335	0.2216094881	0.2945762575	0.3064719141	0.2795521021	0.2660984397	0.1387274861
0.3147785068	0.2408697307	0.2726707459	0.2872344553	0.2466454208	0.2591123879	0.2772989273	0.2771566808	0.2278116345	0.2461136878	0.3335088789	0.2781988084	0.255513221	0.3264713585	0.3228698969	0.3273816407	0.1541258097	0.2518208027	0.3569196165	0.1662716269	0.3840415478	0.3462591171	0.3066868186	0.2763028741	0.2581965327	0.3582297862	0.2577005327	0.1642051637	0.2751728892	0.2290961891	0.2618173957	0.27746135	0.214779377	0.2825300395	0.303461194	0.3040664494	0.2321566939	0.3572167456
0.3078056276	0.2554577887	0.2949540615	0.2992754579	0.2723585367	0.2504644394	0.2556068301	0.2615661621	0.2778457403	0.2007163018	0.3336056471	0.2792601883	0.2444309443	0.307795763	0.2902039588	0.282933414	0.2627972364	0.2509192228	0.3776277006	0.1857846379	0.3378109336	0.3413384259	0.3245357573	0.2740894556	0.215497613	0.3403940499	0.2624263167	0.2468619496	0.2533799112	0.2547213435	0.2354338318	0.2662392259	0.2085812688	0.3210023642	0.2687609196	0.3383370936	0.2601892054	0.3262453079
0.2420449257	0.1886159033	0.2106690407	0.2462281138	0.2138092071	0.1851432025	0.1420606077	0.1378700137	0.1809930801	0.1833922565	0.2344057858	0.2263130993	0.1707386673	0.3080969751	0.2782356739	0.2197056264	0.2564454079	0.2576770186	0.2778196931	0.1284900308	0.3303314447	0.2935012281	0.3121665716	0.1774923801	0.1394679993	0.1679196358	0.2737387121	0.3106659949	0.1947616935	0.1866690964	0.2146195173	0.2135967165	0.1606647968	0.2616657913	0.1981063187	0.3093985915	0.247860983	0.0797621459
0.2045912147	0.1535769701	0.1767158508	0.2069949508	0.1600458622	0.1480665803	0.1145107448	0.0873342603	0.123637259	0.1797319502	0.1757343113	0.2018420696	0.1369329989	0.305642873	0.2594380379	0.1696584225	0.1984508932	0.2641884387	0.2123117745	0.1028094888	0.3002814651	0.2637332678	0.2844673097	0.1091012657	0.1084618866	0.1480346471	0.2630706131	0.2629157007	0.1636439711	0.1455224752	0.1885335892	0.1902018636	0.1329434514	0.2132524252	0.1602757126	0.2752576768	0.2428451478	0.0970438272
0.3303658664	0.2601115406	0.3621526361	0.314027369	0.3648837507	0.2858556509	0.3015838861	0.27413553	0.2355049998	0.228933692	0.3289901018	0.3107106984	0.2741341591	0.3303177953	0.2195875049	0.2782555223	0.1951521188	0.129026711	0.3953677714	0.2183739692	0.2999677658	0.2801359594	0.2617813647	0.3179581761	0.2455671728	0.3419452906	0.2290411443	0.202162385	0.2204118073	0.3078017533	0.2249065787	0.340076834	0.2408583164	0.3191975057	0.2840404809	0.2658407092	0.2709425688	0.0911534429
0.3245915473	0.2488199621	0.3322730064	0.3075785339	0.3401659429	0.2590315044	0.2645189166	0.2618365586	0.2421617508	0.2289264202	0.3328451812	0.2905524373	0.2642531097	0.3350135386	0.2385966778	0.2860192657	0.0552038327	0.1815689057	0.4156515896	0.197206676	0.3036224246	0.2753487825	0.2933783531	0.2963690162	0.216893971	0.2977552712	0.251884222	0.2207429707	0.1807709634	0.2951141298	0.2238569707	0.3101346791	0.2155347168	0.3194204867	0.2762771249	0.2786002755	0.2681076229	0.1272408962
0.2540616989	0.21192123	0.239963904	0.2456157953	0.2716342211	0.1940735281	0.1848563701	0.1194750965	0.1954595149	0.1400525719	0.2555916905	0.254660666	0.2327546477	0.3137268126	0.2449740171	0.2468679249	0.0603223145	0.2191934288	0.3662551045	0.1636545509	0.295917213	0.2453486621	0.306936115	0.2369975448	0.1513089687	0.1775979251	0.2895901501	0.2815657854	0.2028294802	0.2486908436	0.1931888908	0.2335779369	0.1326874197	0.2767429948	0.2037199736	0.2448805273	0.2184196562	0.1369980276
0.2224278152	0.190389812	0.1895759702	0.1983064711	0.1967519373	0.1603977978	0.1561798006	0.0595994182	0.1705886126	0.1062592417	0.2088877261	0.2323275805	0.2114463896	0.2962425649	0.2365432382	0.2133778781	0.1187698618	0.2234929949	0.3150132298	0.1384869218	0.2712967098	0.2180923074	0.2965177894	0.1992758065	0.1351493895	0.1415081918	0.2764563859	0.2752391696	0.1924144179	0.2034689039	0.1680657864	0.1990880668	0.0955554396	0.2433931232	0.1636278033	0.2189076692	0.1802820414	0.1445536166
0.1874142885	0.1657780111	0.1608026922	0.1541224718	0.1149623767	0.1296071261	0.1273423731	0.0671698898	0.1400094032	0.0952056944	0.1642583758	0.2091811597	0.1880504787	0.2592790127	0.2233357728	0.1756601334	0.1597720534	0.212893188	0.2478557229	0.1066948026	0.2491989732	0.1929118633	0.2665841579	0.1446441859	0.1232374087	0.1190566868	0.2449274063	0.2627748847	0.1453164816	0.1520639211	0.1441290677	0.1714653522	0.0639088154	0.2105942816	0.1272079051	0.1811557412	0.1645104289	0.1335520148
0.3164470196	0.2172501087	0.3236559927	0.3139480948	0.3086570501	0.3236859739	0.2970815003	0.2497276664	0.176089257	0.1397002935	0.3080654442	0.280564189	0.260740906	0.2675252855	0.1419545412	0.2805513442	0.1646976471	0.1378708631	0.3390108049	0.2755002379	0.233842805	0.2590767145	0.2135296762	0.3229500353	0.2612633109	0.2665050924	0.1600554883	0.1517335773	0.2835785449	0.3075536489	0.2310338914	0.3282489181	0.2704277039	0.2701662183	0.2856293321	0.1604762673	0.1988460571	0.172142759
0.341437757	0.2150157094	0.3183377981	0.3112882972	0.3262386024	0.3088842332	0.2801207304	0.2681514323	0.1890773177	0.1742771566	0.3320499063	0.2832877636	0.259721458	0.2793191969	0.1713533998	0.2956525683	0.1737909615	0.1579797268	0.3814584613	0.2541984022	0.2564346492	0.2631888092	0.2222207338	0.3313060105	0.2462879121	0.2714478672	0.2010875642	0.1799654216	0.2909558415	0.2955000699	0.2376187146	0.3376608193	0.2826544344	0.2570961714	0.3024094999	0.1986034364	0.2241523266	0.1701065451
0.2165729553	0.1924706995	0.221179679	0.1091478318	0.1902953237	0.1490343958	0.1921879649	0.2290915996	0.0660898685	0.2439436316	0.1449723542	0.1344919056	0.1315977573	0.225227654	0.2270014733	0.122487776	0.17788212	0.2948209047	0.2085489035	0.1622389555	0.2495544851	0.2034309357	0.3180145919	0.1788437068	0.1709356457	0.1726779044	0.159317553	0.2784478366	0.0866476595	0.1682255566	0.0979437828	0.2423497438	0.1061759591	0.1892698258	0.2026214302	0.1132251099	0.2116714716	0.1655102074
0.3196439147	0.1756050438	0.277032584	0.2228573412	0.2367841899	0.1589645892	0.2607032061	0.2413440198	0.1540093124	0.3062764108	0.2216379941	0.1728356034	0.1340915412	0.2981626689	0.22685422	0.2157829553	0.191468969	0.272295326	0.2269557416	0.2006346136	0.3192967474	0.1971259266	0.2925275564	0.1726031005	0.2620974481	0.2721212804	0.2032231241	0.2760046721	0.1755498052	0.1906149685	0.1437295079	0.3123924434	0.1348029375	0.30501315	0.2162599564	0.1896865368	0.3262734413	0.1522708088
0.2402194142	0.1424440444	0.2363993526	0.195490092	0.1789341271	0.1313974261	0.2158309221	0.1996215582	0.1167159528	0.2889325023	0.1314663589	0.0977373645	0.1149146482	0.2482017875	0.1925855726	0.1733279377	0.2061508596	0.2686495483	0.1734315455	0.1559102386	0.2783697844	0.1698255241	0.2436492741	0.112306498	0.2133977562	0.210268259	0.1590892375	0.2674593925	0.096801348	0.1257360727	0.1214174852	0.2627978921	0.0926139206	0.2199026346	0.1639405936	0.1511667967	0.2949404418	0.2134030163
0.3495707512	0.226718694	0.3303649426	0.2625007033	0.2557905018	0.193104744	0.2705034018	0.253265202	0.2033359259	0.2842985094	0.2473249584	0.2689337432	0.146712482	0.3381254971	0.2693194151	0.2039443851	0.220933646	0.2812335789	0.2662178874	0.2201744467	0.343698889	0.2275375128	0.3090460896	0.2459791303	0.2466197163	0.2804131806	0.2179796249	0.2609093785	0.1982290745	0.2489655316	0.1995122433	0.3307647109	0.1736559123	0.2874412537	0.3128584623	0.2177780867	0.3119143844	0.2259571999
0.3226474226	0.2108129859	0.296982348	0.2495458424	0.2268564552	0.1719927937	0.2534109056	0.2421486527	0.1831061393	0.2859300077	0.1981975883	0.2341583073	0.1326432824	0.3201201558	0.2713600993	0.1683817804	0.2509180903	0.2870628238	0.243742913	0.1986764371	0.3435745239	0.2107480168	0.2899133861	0.1963066012	0.2253334224	0.2617434263	0.2070720345	0.2617109418	0.1635562032	0.2038426697	0.1921803802	0.3170443773	0.1565943956	0.2670992017	0.2842805088	0.2084977478	0.3013454974	0.2524465024
0.2963809669	0.1888462752	0.2625172138	0.2361017019	0.1947474182	0.1545181274	0.2312811017	0.2271795273	0.1599504501	0.2852806449	0.1474817097	0.1776786298	0.1192021966	0.2956342399	0.273142755	0.1317259669	0.2655756176	0.2921693921	0.2207811177	0.1607130021	0.3265624642	0.1898348331	0.2715088427	0.1491914093	0.2007853687	0.2444056571	0.1918807924	0.2521267533	0.1297689825	0.1581861824	0.1843902767	0.3046021461	0.134221077	0.2435753793	0.251491785	0.1968529522	0.2914315462	0.2219655216
0.2446965575	0.1622351706	0.2289142907	0.2192656249	0.1607089192	0.1404417902	0.2110421658	0.2066826522	0.1339834034	0.2797724605	0.0959417522	0.1231389493	0.1065631658	0.2690995932	0.2621969581	0.1040274352	0.2711582184	0.2839510143	0.1892501116	0.1133650243	0.3080452979	0.16677019	0.2523453832	0.1082238182	0.177018702	0.2207195014	0.1619492173	0.2422003299	0.1015285999	0.1135047972	0.1730287671	0.2770219147	0.1095027626	0.2161288261	0.2073986828	0.1830479354	0.2664099634	0.1557811946
0.3362714648	0.2486944944	0.3532504141	0.2709427476	0.2629327178	0.2043016255	0.3173940182	0.3188683987	0.2438293248	0.2507078648	0.2422624528	0.304155767	0.2187640965	0.3513758779	0.2728870809	0.2006073445	0.2722643018	0.2684997618	0.2917589843	0.2388860732	0.36546278	0.2710332274	0.3234633505	0.2704634368	0.2858482897	0.2857246399	0.2449266016	0.2520630658	0.1906428188	0.257679671	0.3004343808	0.3022859097	0.2153604478	0.2734428644	0.3167630732	0.2554870248	0.320564121	0.2008256316
0.3122471273	0.2392491102	0.3250796795	0.2535903752	0.2437745333	0.1887212694	0.290152669	0.2941860855	0.2330613136	0.2612372339	0.1984520108	0.2809547484	0.2036399841	0.341991663	0.2853696048	0.1802542508	0.2809313536	0.2845292091	0.2712329626	0.2088693529	0.3598922789	0.2516557276	0.3066832423	0.2314011604	0.2565832734	0.2613537908	0.2426693887	0.2489934415	0.1517755091	0.2273294628	0.280728668	0.2825783491	0.1949067116	0.2537277937	0.306196779	0.2547302842	0.3169323206	0.1330918372
0.2895272672	0.2223774046	0.2940946519	0.2365604639	0.2213131785	0.1686466783	0.2524470389	0.2739037573	0.2139221281	0.2654644847	0.1521051228	0.2391621768	0.1846794635	0.3304960728	0.2974300087	0.159435153	0.2717511952	0.3019857705	0.2498904169	0.1770344675	0.3489606977	0.2335752696	0.2847980559	0.1911005676	0.2190526128	0.2330486625	0.2340871394	0.2388700396	0.1148115993	0.1951692551	0.261026293	0.2615687251	0.1655398458	0.2335652411	0.2958596051	0.2456581742	0.3086013794	0.1068929061
0.2502013147	0.1997419596	0.2590109408	0.2165828347	0.1963353455	0.1437907368	0.2187381536	0.2432352155	0.1896295697	0.2646921873	0.1095190495	0.1930561364	0.161747396	0.3170800209	0.2895169258	0.1331218332	0.254139781	0.3127101362	0.232211858	0.1483073235	0.337146014	0.2178381383	0.2598299384	0.1604100019	0.1819049865	0.2052562535	0.2078176141	0.2289530933	0.0915932208	0.1620205194	0.2380369008	0.2370241433	0.1350173503	0.2071795613	0.2684352994	0.2337557673	0.2784639001	0.2712388635
0.2840658426	0.2469445765	0.3581098914	0.3028280437	0.3113531172	0.2345532328	0.3216685951	0.3288524449	0.2555171847	0.2563521564	0.2241864502	0.2767936289	0.2490438223	0.3549976051	0.2920208573	0.2530376911	0.2752267718	0.2875996828	0.3155808449	0.2243869752	0.3311131895	0.3165741861	0.3262226284	0.2815395296	0.2924300432	0.2795071602	0.2620867491	0.2459565699	0.1953323185	0.3042639494	0.2601881325	0.3369786441	0.1931316108	0.3246536851	0.3135157228	0.278619051	0.3317656219	0.2510445714
0.250428915	0.2350153923	0.3411355615	0.2837786376	0.2820086777	0.2204190791	0.2793049812	0.3107546568	0.2425133139	0.2592609823	0.1806153953	0.2452995479	0.2379734665	0.3554089963	0.3022499383	0.2349142283	0.2718815506	0.3006404042	0.2937192619	0.17776981	0.3181323111	0.3097720146	0.3276400268	0.2304741144	0.2608296871	0.2467490435	0.2564822733	0.2415780425	0.1613995433	0.2614327967	0.2545728087	0.3143593371	0.1626001894	0.3109298348	0.2946640253	0.2645159364	0.3473652899	0.2222702205
0.2781729102	0.2346158028	0.3370441794	0.3223621249	0.3585309684	0.2848329246	0.2745862603	0.3055061102	0.2692531347	0.2730686665	0.2376864254	0.2638601363	0.2563175559	0.369302839	0.3348501027	0.2882538736	0.2565764785	0.3043020964	0.3487717807	0.2469613999	0.3424768746	0.3047359288	0.3075299263	0.3423440754	0.2850567102	0.277816534	0.2877388895	0.2469856888	0.2316646129	0.3083510399	0.2498319745	0.394664377	0.1754831672	0.3598225117	0.3244521916	0.2749216855	0.320951134	0.1918593794
0.2385585457	0.2157253474	0.3169298172	0.2938074172	0.3417547047	0.2952817678	0.2565320134	0.278585434	0.2459324896	0.2881601751	0.2049962133	0.2309004068	0.250137955	0.3604685664	0.3318150342	0.2696219385	0.2415613234	0.3058722019	0.3185804486	0.1981422007	0.324770093	0.2815636098	0.2943045497	0.2804449499	0.2628841102	0.2436172366	0.283942759	0.2637438774	0.19022277	0.2775101066	0.2414779365	0.370844692	0.1540431529	0.3310257494	0.2996105552	0.2668206692	0.335005492	0.1548801661
0.2962325513	0.2037492692	0.2852454484	0.298859328	0.3679677248	0.2470356375	0.2611522675	0.3084287941	0.3149569631	0.3155345917	0.3071753383	0.2352144718	0.2447941303	0.3403773904	0.3160089254	0.2744365335	0.2297964394	0.213072136	0.3296003044	0.2727983594	0.3626887798	0.2371869832	0.3345569372	0.287299335	0.2750191092	0.2778044343	0.3079518378	0.2375831306	0.2399793267	0.267080158	0.2744610012	0.3578040302	0.2115295231	0.3128194213	0.3042576015	0.2981621027	0.2645478547	0.3162168264
0.3679163456	0.2623908222	0.3363755047	0.2943383753	0.3403630257	0.2503975034	0.2994526923	0.2875609696	0.2995434105	0.2821809649	0.3823296428	0.3262050748	0.2780614793	0.3716993332	0.2717329562	0.2561411262	0.2163505107	0.2591455579	0.3307617903	0.2384346873	0.3607108593	0.3596198261	0.3677250147	0.2884478867	0.2461208254	0.3432074189	0.2575812638	0.1585316509	0.3020991385	0.2645519972	0.3040916324	0.3231418729	0.2312438041	0.3739781976	0.2992070019	0.3284845352	0.2168556154	0.3407306969
0.2504715621	0.1727531254	0.2076038569	0.2477944493	0.273637116	0.1994597018	0.1532244831	0.2279464006	0.2055913359	0.3297807872	0.2228549421	0.179382056	0.1985031217	0.3505044281	0.3206747174	0.1593600661	0.1952739805	0.2661579549	0.2455490828	0.1408800036	0.327190876	0.2806435227	0.3380749226	0.2045391053	0.1770233512	0.1831751168	0.2612033188	0.2934457958	0.1728993654	0.187701866	0.2020893395	0.2493258566	0.1613596082	0.2538451552	0.1975344121	0.3115222454	0.2612695098	0.1614301056
0.1978245378	0.1346433461	0.1648701429	0.2150318325	0.2378783673	0.1679385602	0.1244686022	0.1760784984	0.1363656223	0.3280228674	0.1682819873	0.1429644376	0.1579492837	0.3238012195	0.3087874353	0.1390699148	0.2179623395	0.2546415925	0.2043921053	0.1169489846	0.2831637859	0.2360419333	0.278734833	0.1645519286	0.1501341909	0.1479149461	0.2508005798	0.2861730456	0.1197036356	0.1570613682	0.1526950002	0.2180164158	0.1369375587	0.1927914023	0.1492180228	0.2823837698	0.2480505258	0.1570837051
0.4048078358	0.2878129482	0.3770030737	0.2847159803	0.3655996621	0.2954821587	0.27419734	0.2851516008	0.2926047444	0.2708851099	0.3830414414	0.3049722612	0.2855429053	0.3091132641	0.2642241716	0.2699824572	0.2046772242	0.2896281183	0.3828829527	0.2168750167	0.386503756	0.3638288081	0.3826728165	0.3014325798	0.2294664681	0.3651843369	0.2706344426	0.2278976142	0.2865908742	0.2573557794	0.2744483948	0.324598074	0.2180423439	0.3894752264	0.334148705	0.3635913432	0.2621471584	0.0078126248
0.3727165163	0.2586097717	0.3365838826	0.2813975811	0.3752136827	0.2719700933	0.2326675057	0.2360340059	0.2894195914	0.2724010646	0.3410176635	0.2769255042	0.2719081342	0.3082976341	0.2829264998	0.2360464036	0.1906483322	0.2843672931	0.3534981012	0.1824700534	0.3923603296	0.3770682216	0.4164206088	0.2774823904	0.2093352079	0.3067297339	0.2779161632	0.2549284399	0.2383430749	0.2288780212	0.2646703422	0.2722545564	0.190186426	0.3665570319	0.3057046831	0.3678417504	0.2662351131	0.0808960795
0.3392868042	0.2286079377	0.260668695	0.250646174	0.3673830926	0.2417485267	0.1900095791	0.1878116578	0.2820771933	0.2759386599	0.2698937058	0.2431697547	0.2403391898	0.2984636128	0.2960191667	0.1993943155	0.2262758017	0.2816635072	0.3007986844	0.1461796612	0.3848107457	0.3552554846	0.3913990557	0.2514239252	0.1838302314	0.2384126186	0.269895941	0.28274405	0.2015912533	0.1981796622	0.2345093489	0.2294092327	0.1618028581	0.3030107617	0.2492842823	0.3740685582	0.2584461272	0.1452664733
0.2966089845	0.1957140565	0.1857890487	0.2188446224	0.3025903404	0.2017312795	0.1546286643	0.1453921646	0.2615119219	0.2826303542	0.1943659633	0.2008460462	0.200928092	0.2890842259	0.309568435	0.1631011367	0.2158769816	0.285456121	0.2516006529	0.0985302478	0.3292512894	0.307543993	0.3590041995	0.2209214866	0.1570216268	0.1870493591	0.2339224219	0.2799063921	0.1767562926	0.1640404165	0.1999275833	0.1992762834	0.1313180476	0.2397989929	0.1980733573	0.3531216085	0.2544437647	0.0740019381
0.2295530289	0.1574929953	0.1323828697	0.1824188828	0.2277130783	0.1645672619	0.1127007827	0.133972615	0.2162807733	0.2662388384	0.1243332252	0.1578722298	0.1615798324	0.2720839083	0.315025121	0.1263136119	0.1991775036	0.2749302089	0.2111634314	0.0594023764	0.2737683654	0.2582213283	0.3053933978	0.1837835312	0.124560535	0.1547818035	0.1782498211	0.2812610865	0.1631047726	0.1294803768	0.1626538634	0.1757482737	0.0992249399	0.1772563607	0.1556209028	0.285567224	0.2429509312	0.1279705167
0.4227459133	0.2825962007	0.3513745964	0.2887641788	0.3390173018	0.3439653516	0.2633491755	0.3063734472	0.2863181531	0.2292726189	0.383154422	0.2975499928	0.3078216314	0.3156671822	0.2219608724	0.3381185532	0.1781665981	0.2057567686	0.3118871748	0.2780312598	0.348498702	0.3103280663	0.3198705316	0.3476339877	0.2629156709	0.3386328518	0.2580198348	0.2396352887	0.1933542788	0.252591908	0.2932465971	0.3529969752	0.2060593963	0.3527493179	0.4139849842	0.2715160549	0.2785526514	0.1374972016
0.3416487575	0.2517749965	0.3293982148	0.2984140813	0.241358757	0.3562846184	0.2527672052	0.266518265	0.269215107	0.1923746616	0.3257649541	0.2759460509	0.2884649932	0.3149399757	0.198150903	0.3674246371	0.2383762151	0.2075193375	0.3223119974	0.2952608764	0.2933690548	0.3168916702	0.2948899865	0.323966682	0.2638267577	0.3142639101	0.2005666047	0.2937315702	0.334979862	0.2701477408	0.2634829879	0.3595829308	0.2286635339	0.3790886998	0.3686361909	0.2093082368	0.2545507252	0.1389537156
0.2385661304	0.1914506406	0.2475972027	0.1531307399	0.2321297079	0.1804097444	0.2455746531	0.2402695417	0.1198801547	0.2541353703	0.2280269265	0.2170798332	0.112640284	0.2497339398	0.1764812171	0.1886255145	0.221476078	0.2890562415	0.1951369196	0.2296533734	0.2987105846	0.1950457245	0.2944236398	0.2450757027	0.2077813149	0.2301105559	0.1903267503	0.2749843895	0.1630342007	0.2124237716	0.1300435215	0.2338932753	0.1995349675	0.2260792702	0.2110174	0.1132803708	0.1828802228	0.1349551082
0.2128316164	0.1791118532	0.2296254933	0.1407818049	0.2091552317	0.1643305868	0.2311538458	0.2283509523	0.1060535759	0.2542683482	0.2165229023	0.2056375146	0.1219891757	0.2263267934	0.1666588783	0.1783532649	0.1602540016	0.2884818017	0.185217917	0.2094784379	0.2837845087	0.1993158013	0.2928819954	0.2117249966	0.1876618713	0.2040663511	0.1678737551	0.2653440535	0.1266333908	0.1905981749	0.1253604293	0.2209946811	0.1778770685	0.20234254	0.2051118761	0.1079747677	0.1640881002	0.1514708251
0.280038476	0.2025307417	0.2844084799	0.3216842413	0.3331996202	0.2634076476	0.2721199691	0.1731355041	0.2401654273	0.1571073234	0.2852320373	0.2623024583	0.137626484	0.2821469307	0.1992588341	0.2528381944	0.229943946	0.1181671098	0.1777310222	0.2792547345	0.0777479112	0.2984575033	0.1893391609	0.2732228935	0.303306818	0.1134339273	0.1895705312	0.1617411673	0.201662451	0.2621476054	0.1954645216	0.3317950964	0.1852517426	0.2287223935	0.2577240765	0.2310009748	0.1836306751	0.1512837857
0.2821665406	0.2539460063	0.2735202312	0.316210568	0.3350872397	0.2406088859	0.270234555	0.202081576	0.2333626598	0.1701956987	0.2906132936	0.2640715241	0.134275347	0.2871154249	0.2004020512	0.2602027059	0.2275728434	0.1445982307	0.181535095	0.2874397635	0.1814289689	0.2839610875	0.1877247095	0.283775121	0.2996383905	0.1487150937	0.1969225556	0.1772798598	0.180652827	0.2592681348	0.192887187	0.3467336297	0.1741592884	0.2363506109	0.2735821307	0.2117356062	0.182536304	0.1422653794
0.2851866186	0.2532401681	0.2812642157	0.3073479533	0.3308089077	0.2193468064	0.2708632052	0.2294659913	0.2262818664	0.1849922836	0.2899538279	0.2661791742	0.1310876906	0.2982686758	0.2035602778	0.2698198855	0.0562908612	0.1686350703	0.1847907305	0.2957975864	0.2847452462	0.2667285204	0.200620383	0.2907705307	0.29563272	0.1769867837	0.2121996582	0.193382591	0.1706045717	0.2594378293	0.1889004111	0.351105094	0.1661987305	0.2372863442	0.2914847732	0.1980910748	0.1852379739	0.1298419833
0.254411459	0.2545697391	0.3012261391	0.3522440493	0.3227063417	0.2670895457	0.2759469748	0.1706106514	0.2526738048	0.2037596703	0.3199977279	0.2836225629	0.1456834674	0.2739367485	0.1763764769	0.2712157667	0.2832400203	0.1926904321	0.2186609656	0.2268654108	0.2173106223	0.3254006803	0.1972981244	0.3042089343	0.2932554483	0.1560104191	0.1676175594	0.1741901487	0.2369121015	0.3033244908	0.1708017737	0.3523080349	0.2003784627	0.2488436103	0.1863528788	0.2655375898	0.1648064703	0.1174462959
0.2773286998	0.2571916878	0.2999234796	0.3513740003	0.3356510401	0.2526249886	0.2788771987	0.1982322484	0.2539166212	0.2136930376	0.3537054956	0.2779098153	0.1464476138	0.2911984324	0.1786021292	0.2799536884	0.0764929876	0.203866899	0.2229421735	0.2333717942	0.3106997311	0.3106938004	0.1959170103	0.3160910606	0.2974859774	0.1669089496	0.1782600135	0.1923060119	0.2218853533	0.3046087921	0.1758150309	0.3840376735	0.1837874353	0.2457077205	0.1996992528	0.2624464333	0.1767760664	0.1740819663
0.2952772975	0.2581258714	0.304554224	0.3524002731	0.3537121117	0.2370114326	0.2822880447	0.2255782485	0.2477864623	0.2241466343	0.3689964414	0.2845525742	0.146100238	0.3100055158	0.1820659786	0.2860867977	0.1770410538	0.216234833	0.2387505323	0.2525652051	0.307957232	0.2945813835	0.1986017972	0.324403733	0.299975872	0.1985324621	0.1926469654	0.210875839	0.2163522244	0.3147268891	0.1803414822	0.402110666	0.1690254807	0.2425844073	0.2148429602	0.2594343424	0.1923370659	0.1824595928
0.3233200312	0.2236160338	0.2957196534	0.2933120131	0.3362465799	0.2054969221	0.2707176209	0.2450927943	0.1969447881	0.2748588622	0.346919179	0.2682706416	0.1332639456	0.3107939661	0.2213154733	0.2510932982	0.2924322188	0.2682237029	0.2603654861	0.2597762346	0.2875768244	0.2098039389	0.2768887877	0.3093913198	0.278131336	0.2728116512	0.2293305397	0.2715837657	0.1981955022	0.2715735435	0.187041536	0.3746457994	0.1544974446	0.2898343503	0.284555167	0.2444061339	0.2479896396	0.1825859398
0.319442749	0.2112017721	0.2875922322	0.2696398795	0.3174657524	0.1934269816	0.2605135739	0.2234486043	0.1770020127	0.2873538733	0.3133715689	0.2515709996	0.1348320693	0.2979108691	0.2272589803	0.2373800725	0.2898290157	0.2771912813	0.2481897026	0.2393327355	0.2807521522	0.1924721748	0.2868320048	0.2931979001	0.2694626451	0.2689149976	0.2243867964	0.2789797783	0.1770561188	0.2518700361	0.1877724081	0.3456982672	0.1562791616	0.2868314981	0.2712681592	0.2394977361	0.2630465627	0.213070035
0.3580290079	0.2184901685	0.3132553399	0.27597785	0.3475521803	0.2042846382	0.2766425908	0.2899917364	0.2649336457	0.2608737648	0.3541477919	0.3388906717	0.1761938781	0.2875744402	0.1991028935	0.2536461353	0.0949897245	0.2491148561	0.33472085	0.2657695711	0.3153772652	0.2669143975	0.2823138833	0.3265713751	0.2840344012	0.2657115161	0.2060448825	0.2617110312	0.2443504483	0.3821278811	0.1863367707	0.3845854998	0.1842100471	0.2853327394	0.2600522637	0.2487129867	0.2944425642	0.2368259877
0.3456781805	0.210917607	0.3090067506	0.2647171319	0.3454891145	0.1995403469	0.2713681459	0.29378438	0.2522405088	0.2861950397	0.3501493335	0.320766598	0.1754975468	0.2929130197	0.2070435137	0.2340023071	0.1915729642	0.2620533109	0.3382503986	0.2726494074	0.3066520393	0.2528538704	0.2971547842	0.3148722053	0.2705847621	0.2847510874	0.2100949287	0.2676472366	0.2298346162	0.3858774006	0.1950269639	0.3600394726	0.1820532382	0.2904944122	0.2784392834	0.2465180606	0.2982090116	0.2470294237
0.3275837004	0.2031542063	0.2958414555	0.25198704	0.3352361321	0.1895212829	0.2632526457	0.2931337953	0.2392016351	0.3095552921	0.3238276541	0.3016789258	0.1724896133	0.2889517546	0.2150593102	0.2142747939	0.2808288932	0.2747382224	0.325353086	0.2679567039	0.2935833037	0.2343506962	0.3094099462	0.3020091057	0.2512966096	0.3021739721	0.213302359	0.2725893855	0.2079005092	0.3689813614	0.2048499435	0.3383251727	0.1812128127	0.2942091823	0.2969727814	0.2456923425	0.3024551272	0.2619977891
0.3138810396	0.2003680766	0.2839792371	0.2397625148	0.3155843914	0.1754319817	0.2533091307	0.2841054797	0.2192281187	0.3004104495	0.2797450125	0.2696466744	0.1690184027	0.2852800488	0.2233657092	0.1948565394	0.278911382	0.2871054411	0.3087205291	0.2397809774	0.278465718	0.2173888832	0.3201111257	0.2863540649	0.2288704067	0.3017242849	0.2115291208	0.277682811	0.1855101883	0.3338170052	0.2153410167	0.3189676702	0.170140177	0.2983884811	0.3149257302	0.2283600718	0.3022138774	0.1913557649
0.2900850773	0.1957076788	0.2732651532	0.2284412384	0.2953270078	0.1620958745	0.2411493361	0.2544417083	0.1960509121	0.2899110913	0.2318367362	0.2356231511	0.1636224389	0.2843815088	0.2259223908	0.166562289	0.2752985358	0.2946217954	0.2890924215	0.2082004398	0.2641064525	0.2020018399	0.316239059	0.2450918704	0.2085161656	0.2701014876	0.1975133121	0.283012867	0.1570235491	0.2989206016	0.2071219534	0.2990382612	0.159048751	0.2952804267	0.3033081889	0.2107392251	0.2895289958	0.2204362452
0.2950068116	0.204340741	0.3193094432	0.2872577608	0.3001347482	0.1633056402	0.2755804658	0.3395922482	0.2564894855	0.254960984	0.2700474858	0.3112581074	0.1882142425	0.3016514182	0.2182933539	0.2126161456	0.272380501	0.265483588	0.2873804271	0.2710217834	0.3407389224	0.2593090534	0.3170593977	0.2611577809	0.2500422001	0.2884340882	0.2314122617	0.2656067014	0.1975037307	0.2981749773	0.2532598972	0.3064962029	0.2099773288	0.333280921	0.296418786	0.2248927653	0.3079615235	0.2196052074
0.2817085087	0.197097525	0.3065497577	0.2724210024	0.2921094298	0.1593630016	0.2656358182	0.3147650361	0.2474016249	0.2668091953	0.2395655811	0.2949251235	0.1835964769	0.3017512262	0.2329345346	0.1818419099	0.2738037705	0.2822271883	0.2790516615	0.2491161376	0.3322489858	0.2497147173	0.3234086037	0.2355825752	0.2277159691	0.2818880975	0.2305497527	0.2689854205	0.1774193048	0.2790164948	0.2591320276	0.276065439	0.1950265914	0.3296936452	0.2947356999	0.2169298232	0.3071401417	0.2210599631
0.2597340643	0.1905416101	0.2823238969	0.2438670695	0.2825110257	0.1510374397	0.2503058612	0.2868852615	0.236591056	0.2737339437	0.1992347389	0.2788449824	0.179350093	0.2893115282	0.2476487309	0.1454267204	0.2658669353	0.3001574874	0.2627538145	0.2237938643	0.3199438751	0.2258129716	0.3117209971	0.2064007223	0.2063765228	0.2713115811	0.2304249704	0.2672963142	0.1576427817	0.2532760799	0.255936414	0.2466442585	0.1790293157	0.3184247315	0.294406265	0.2085387856	0.3045085669	0.2017252147
0.3261380494	0.2206329256	0.3702716231	0.3342576623	0.3131230474	0.2377976924	0.3058829308	0.2791601121	0.2232228965	0.1803986877	0.3040248454	0.3185608685	0.2319699377	0.3482636511	0.1969284862	0.2657609284	0.2533589602	0.2205360681	0.2714797556	0.2922722101	0.3629488349	0.2809533477	0.2421982139	0.3415185511	0.2859670222	0.2575953901	0.2291323096	0.2024905384	0.2741982639	0.293092072	0.2159551978	0.3866445422	0.2503790557	0.3502068222	0.3146400154	0.2464480847	0.2322382778	0.1824517399
0.3184337616	0.211753428	0.3600841761	0.3401530683	0.3204646707	0.2298030555	0.2938424051	0.3059296012	0.2370719016	0.2406328917	0.2637395263	0.2794955373	0.2271862775	0.3489532173	0.2302138805	0.2739732265	0.2301354557	0.2535939217	0.2720200121	0.2512198985	0.3586127758	0.2734005153	0.2884262204	0.3047558367	0.2772352993	0.2903414369	0.2572588921	0.207249701	0.2261365652	0.2665144801	0.2184330225	0.3358400464	0.2059997171	0.3679989874	0.3164499998	0.2424113005	0.2748164535	0.1569804996
0.3090614676	0.2051483691	0.3419178128	0.3094617724	0.3206337094	0.2180054486	0.2789869308	0.2993937731	0.2425849438	0.2668162882	0.2307699919	0.2500669658	0.2186430842	0.3321793675	0.2491105497	0.2556661665	0.2068850398	0.2733280063	0.2559630573	0.2237723321	0.3462845385	0.2650149763	0.3068071306	0.269774884	0.2656343579	0.2921925187	0.265104562	0.2158593386	0.1927755624	0.2414578795	0.2199353725	0.3027382195	0.1805680841	0.3642812967	0.3082576096	0.2387953699	0.2959772944	0.131155178
0.2975212336	0.193131417	0.3237068653	0.2764028311	0.3175776005	0.2033209354	0.2577951252	0.2884050012	0.2366568297	0.2779397666	0.1950094104	0.2100116313	0.210499838	0.3184411824	0.2685858011	0.2304946035	0.2282284796	0.2926249206	0.2385287583	0.1918443143	0.327273339	0.2572470009	0.3226827383	0.2247576863	0.242144987	0.2708078027	0.2658949196	0.2260667533	0.1557982862	0.2144599855	0.2217452079	0.2675159872	0.1516667902	0.3599407673	0.2950758934	0.2210562825	0.3147810698	0.115980573
0.3180041015	0.220298782	0.3690185845	0.2904595733	0.2736003399	0.2674526274	0.3080822527	0.2441076636	0.2057039142	0.1309082955	0.3060531318	0.3061005473	0.2332124561	0.344006747	0.1807747483	0.2423552871	0.2147759944	0.1948020458	0.2912835181	0.3483815491	0.3528345525	0.2833404839	0.1845644265	0.2941472828	0.2797698081	0.2148472369	0.1528072208	0.1233817413	0.3241823316	0.325178951	0.2331859767	0.3921602964	0.2869075537	0.2901391983	0.3146633506	0.2530781329	0.1812398583	0.0961236134
0.3287196457	0.2394353896	0.3751060963	0.3210551441	0.3831371069	0.2884054184	0.3123065233	0.2776932716	0.2352118641	0.2279863507	0.3081718087	0.280089736	0.2531012893	0.3726023138	0.2576906383	0.274166882	0.198877126	0.2199636996	0.3322900236	0.2976146638	0.3844779134	0.3033488393	0.2808258235	0.3475790024	0.3029196262	0.2942153513	0.2665012777	0.1490840465	0.2811482549	0.3267032206	0.2343942374	0.4020474255	0.2282152474	0.3480515778	0.3537493646	0.2488689721	0.2348947972	0.1952857077
0.3245043755	0.2393975705	0.362454623	0.3134057522	0.4007086158	0.2937284708	0.3025949597	0.2754381597	0.2396832407	0.2622895241	0.2835637927	0.2541770935	0.24668926	0.3622637689	0.2834770679	0.2658219934	0.2406934351	0.236984551	0.3237301111	0.2595743239	0.3725775778	0.303060174	0.3047996759	0.3602074385	0.3002848327	0.3142261207	0.3003692031	0.1755066961	0.255779177	0.2999255061	0.2297742665	0.395571053	0.2017554343	0.3530139625	0.3502228558	0.2500749528	0.2601583004	0.1810707599
0.307053268	0.2255807519	0.3502589762	0.3077043593	0.4067118168	0.2992431223	0.2876471281	0.2693780959	0.2267263532	0.2980137765	0.256390512	0.2191659212	0.2391110063	0.3530454338	0.3095773757	0.2601336539	0.2266988009	0.2554033399	0.3147241771	0.219565928	0.3555806279	0.2967124283	0.3294470012	0.3527987897	0.2874622047	0.3031330705	0.3105450571	0.2022296935	0.2226065099	0.2727327347	0.2263334543	0.3681051731	0.1742575616	0.3572792411	0.3408603966	0.248933658	0.2864590287	0.1626917124
0.2775969505	0.2077337652	0.3264994919	0.2874195278	0.4094445705	0.3052080274	0.2705574036	0.2506160736	0.2133470625	0.3233709931	0.2269062251	0.1809875667	0.2282989621	0.3331972957	0.3156757057	0.2265756726	0.2090185136	0.2747377753	0.2820662558	0.1810559928	0.3363710046	0.2854926288	0.3274873793	0.3005989492	0.271743089	0.2801302075	0.2976999581	0.2274234444	0.1798023283	0.2403411567	0.2187356502	0.3297955692	0.1440793723	0.3443396986	0.3154987097	0.2466649115	0.3092294931	0.1376675814
0.247048825	0.1898397058	0.298864603	0.2579750121	0.398072511	0.2900108397	0.2419895679	0.223305732	0.2062765658	0.3376197517	0.1983901411	0.1389171034	0.2076222301	0.3061024249	0.316495657	0.1893065274	0.2378345579	0.2957172394	0.2479971349	0.151031822	0.3074411154	0.257345885	0.3139182627	0.2446895242	0.254716754	0.2444025874	0.2786661983	0.2520840764	0.137500912	0.1919009089	0.2011531591	0.2854500711	0.1119745299	0.3268484771	0.2881960571	0.2427677065	0.3364111483	0.2777173519
0.2149348855	0.1621783823	0.2738230228	0.2275693119	0.3461180031	0.2642851174	0.1989571601	0.1840013564	0.1836552322	0.3103222549	0.170322448	0.0971416384	0.1876645088	0.2813290358	0.3137859404	0.1497142017	0.3217232525	0.3130007982	0.2136593908	0.1292148381	0.2722037137	0.229257986	0.2964351475	0.1963058859	0.2223168314	0.1997803003	0.2574709058	0.2753527164	0.0999830216	0.1407506317	0.1812019497	0.2428198755	0.0957655311	0.3061957359	0.2619382441	0.2153609693	0.3557136655	0.2588179111
0.3021424711	0.2427822202	0.3100177944	0.3285777569	0.4490099847	0.3258697093	0.2985967398	0.2949058712	0.2640325427	0.3620457053	0.2859888673	0.2270717174	0.246284157	0.2968428135	0.302531749	0.2387766093	0.2828892469	0.2112478018	0.346988678	0.2717202604	0.3886610568	0.2815160751	0.3578484952	0.3154987395	0.3023771644	0.2837033272	0.3018709719	0.2436417043	0.2171726227	0.3057462275	0.2497172356	0.3819904327	0.2067305148	0.3010775745	0.3305842876	0.2842942476	0.2602573037	0.1429766417
0.2692492902	0.2190113366	0.2792831063	0.3186784387	0.4462234676	0.3085972965	0.280641675	0.2902237773	0.2455986142	0.4356505871	0.2460033894	0.1846472472	0.2237717509	0.2813640237	0.3175343573	0.2027336359	0.1555513442	0.2416921556	0.3165025413	0.2395135611	0.3646379709	0.2543445826	0.3500594795	0.2895485461	0.283959806	0.2624109387	0.3145701587	0.2804456949	0.1742441952	0.2737359405	0.2322022021	0.3723683953	0.1777609289	0.272326231	0.2970019877	0.2865992785	0.2702229023	0.1388597041
0.2315699309	0.1860570908	0.2462075651	0.3101834059	0.4162842333	0.2882196307	0.240621984	0.2656382322	0.2083434314	0.4326498508	0.2086967081	0.1340620965	0.2026702166	0.2659060359	0.3307845593	0.1672246605	0.1561827064	0.2686882615	0.2850045562	0.2067043185	0.332988143	0.226259023	0.3396891356	0.2638570368	0.239751637	0.226301685	0.2992986739	0.3168452084	0.1353977025	0.2338580787	0.213011235	0.3193626404	0.1563817263	0.2481348515	0.2672476172	0.2592888474	0.2783100307	0.1412617415
0.3540157676	0.2499977946	0.3596436977	0.3111522198	0.3862688541	0.2675345242	0.30489856	0.2668198347	0.3061310649	0.2536588311	0.3364349902	0.2932753861	0.2777050436	0.3186817169	0.2589409947	0.2847044468	0.1637583375	0.214486599	0.2812542617	0.2735621333	0.3644162416	0.3481702209	0.3588193059	0.3218598068	0.3402971625	0.2970852852	0.2547518611	0.2031878084	0.334266454	0.3229902089	0.2902311683	0.3768074214	0.2602907717	0.3566920161	0.3038030267	0.2883705199	0.2357701808	0.0878542438
0.3375822604	0.2423876524	0.3461002707	0.3028618991	0.3756603003	0.276409924	0.3097144365	0.2683411241	0.3032099009	0.3056637943	0.3089120984	0.2455171645	0.256406635	0.3235886693	0.2864176333	0.257715553	0.1490823329	0.2363398224	0.2753658891	0.2428284436	0.360945642	0.3280986547	0.3818992376	0.30977422	0.3229562044	0.2852260172	0.284637481	0.2459014654	0.2911463976	0.3086766899	0.2681472898	0.3454793692	0.2430708408	0.3447309732	0.2985636294	0.290748924	0.2375984788	0.0988368765
0.3010798097	0.2204377353	0.3150351048	0.2936467528	0.3491386771	0.2788744271	0.307853967	0.2637906969	0.2790007889	0.3367375731	0.273247093	0.195012778	0.2310397923	0.3242287636	0.3136157393	0.2224602252	0.3203763962	0.2521002889	0.2672279775	0.2079813331	0.3538478315	0.3066759706	0.3958532214	0.2881663144	0.2801440954	0.2578058541	0.2995654643	0.291387409	0.2422702312	0.2972292304	0.2446697503	0.3124895394	0.2208754718	0.3287714124	0.2771361172	0.2777984142	0.2371718287	0.20047611
0.2626584768	0.1946313083	0.2465133667	0.2641791105	0.3183109164	0.2743450403	0.295902431	0.2479248792	0.2471612692	0.3610825837	0.2160234153	0.1443581283	0.2006696612	0.3022624254	0.3145018816	0.1720906198	0.3203848302	0.2613440156	0.2569417953	0.1709289551	0.3432549834	0.2756679356	0.3574306071	0.2691093981	0.235260427	0.2204552442	0.3051072657	0.3323237598	0.1863893718	0.2798156142	0.2099732608	0.2764988542	0.1981035769	0.2764256001	0.234675318	0.2630177736	0.219114095	0.2445509732
0.3693620563	0.2688285112	0.3991520405	0.2928045094	0.3245241344	0.3169152439	0.2814697027	0.2286529243	0.3268740177	0.2587361932	0.2755452991	0.2799928784	0.2735603154	0.3139166832	0.2759951353	0.2725561857	0.3203859329	0.2584893405	0.3363996148	0.2624064386	0.3415471911	0.3462880552	0.3684563041	0.3452887237	0.3859100938	0.3077229857	0.2925665975	0.1712601036	0.2884389162	0.3075685203	0.2951210737	0.3458066583	0.2751550376	0.3957848549	0.3330162168	0.3402023315	0.2379667163	0.0102610048
0.3477990031	0.2537179887	0.393940419	0.290795505	0.3089303076	0.3175038397	0.2813705802	0.2004347444	0.3213061392	0.2801967859	0.2342822105	0.257391572	0.2599337995	0.308075577	0.3052528203	0.2673257589	0.0371621363	0.2634460032	0.3284136653	0.2387878746	0.3392215073	0.3649890125	0.4036163986	0.334938556	0.3531982005	0.2937043607	0.3226807714	0.1993418038	0.2573281825	0.2835788429	0.2749087512	0.2912016213	0.2535555065	0.3927823901	0.3325814605	0.3341584206	0.2392109036	0.1134910434
0.1953987479	0.0906833783	0.1647066176	0.1127883941	0.1313161999	0.1212224513	0.1853835583	0.1470116675	0.2127186209	0.152154848	0.1511266083	0.1622698307	0.131017983	0.135696128	0.1137527302	0.1955376118	0.3367711306	0.1176633388	0.2019612938	0.1248369291	0.188340053	0.0991408601	0.129712671	0.16988267	0.1270277798	0.1519492567	0.1625771672	0.1424391717	0.1626788527	0.2132077366	0.0714657009	0.1423059702	0.0986405164	0.1170407012	0.1363562346	0.1600371301	0.1676481366	0.2133393586
0.1447526515	0.0871339664	0.1500222087	0.1004752517	0.0808902532	0.1412329376	0.161235258	0.1239882559	0.1343633533	0.0949355736	0.1023725718	0.1928456873	0.1059516147	0.1422296017	0.1207543314	0.1342733651	0.3365640342	0.1268257052	0.1663608104	0.1405543536	0.1404680908	0.13098225	0.1056793034	0.1844383627	0.1213113666	0.052442655	0.12861453	0.0910158455	0.1546296328	0.1584661752	0.121723704	0.1234355643	0.1368608922	0.0527378879	0.1437756568	0.1185822859	0.07555338	0.2493850589
0.1450924724	0.0870675668	0.1487860382	0.105597876	0.072299771	0.1370235085	0.13971138	0.1151339933	0.1387128532	0.0939306691	0.1081975549	0.193593353	0.0977524519	0.1362878382	0.1099136546	0.1315353066	0.0618702807	0.1324734241	0.1524579823	0.1295288205	0.1484920532	0.1291462183	0.0986136571	0.1839249432	0.1085822731	0.0430777892	0.120750621	0.0983084217	0.1480415165	0.1693942696	0.1124263629	0.1167376935	0.1387393624	0.0456518196	0.1460460275	0.1069339663	0.0582180694	0.2274874449
0.3173883855	0.1492483318	0.2887306511	0.2293176949	0.2963785827	0.2929041386	0.2358345687	0.2892398536	0.2587458789	0.2263625115	0.2463345677	0.3109005094	0.1816968024	0.3364954889	0.278996408	0.3088312149	0.1798679084	0.2278085202	0.2022205144	0.2742216289	0.062680237	0.278768301	0.2316731662	0.2165690511	0.2316926718	0.2188152224	0.2448148429	0.1875623167	0.1827037036	0.2455330789	0.1474836767	0.3091620207	0.1678066403	0.2308076024	0.329634726	0.191551134	0.2271423638	0.2245848477
0.316922009	0.1947887093	0.3079934716	0.2257471979	0.2937100828	0.2961830199	0.2280693203	0.2857571244	0.2561891675	0.2322975546	0.2360277474	0.3072832823	0.1737336218	0.3375566006	0.2821024656	0.2937685251	0.2899379432	0.2416904271	0.2024135292	0.2660056651	0.1830428094	0.2723700702	0.2352416962	0.2427478433	0.2231219709	0.2491464019	0.2401394099	0.195543319	0.1976301223	0.2423180193	0.1403550953	0.2956695557	0.1779927909	0.2486969829	0.3176591396	0.1791791469	0.238179028	0.0254278556
0.3062939346	0.1705885231	0.2553284168	0.3019260466	0.302341789	0.262763828	0.2756534815	0.2782717943	0.296697855	0.1721057743	0.2915039063	0.3289160132	0.134514451	0.3003729284	0.2648640871	0.3042302728	0.3376622498	0.1685722321	0.2321991175	0.325514853	0.0693839565	0.285049051	0.2060173601	0.2859618366	0.286015749	0.1679332405	0.2153345793	0.2121673226	0.2112645209	0.3083455861	0.2065084726	0.3410789073	0.2099020034	0.2180679142	0.2994650602	0.2459641397	0.2348508984	0.1163889766
0.3058170974	0.2227439284	0.2469571382	0.2979069054	0.3024443388	0.250182569	0.2675602436	0.2789494395	0.298964113	0.175818488	0.2685623467	0.3309075236	0.1357031614	0.3110141754	0.2664037943	0.3216792941	0.3330952227	0.1858362556	0.2374847531	0.3213055134	0.1782200485	0.2838065624	0.2143480927	0.2812180221	0.2864378393	0.2123329043	0.2055353075	0.2147697359	0.1987263858	0.3122030497	0.2048554718	0.3245201111	0.2099775672	0.2242732942	0.2962067127	0.2251643091	0.240153417	0.1982652545
0.2974433601	0.2223499715	0.2601118386	0.2925880849	0.2900103331	0.23851192	0.2640020549	0.2762046456	0.2922959626	0.1872493029	0.2472640872	0.3333390653	0.1364740729	0.3241597116	0.2679547071	0.3318884075	0.3277028203	0.198125571	0.2415392846	0.3165356815	0.2945159078	0.2767684162	0.2228768617	0.2798247933	0.2755452991	0.2560964823	0.2047599256	0.2185847163	0.1905393451	0.3158071935	0.197010994	0.3087112308	0.2100607157	0.227243349	0.2926272452	0.2036372721	0.2407990694	0.2071267366
0.2186631858	0.17759718	0.2523794472	0.1970278621	0.1861496717	0.2046197802	0.2401923388	0.2620459199	0.1332586408	0.2691108286	0.1899306178	0.25966236	0.1409856528	0.3045862913	0.2025027275	0.2494757026	0.081664823	0.2510339916	0.2265814245	0.2511083782	0.3010232151	0.2018586397	0.279222697	0.2358286977	0.190434292	0.2372902334	0.1759076715	0.2333821058	0.173494339	0.2048293948	0.1250839382	0.2374333143	0.2032425702	0.2260245383	0.2195713967	0.1415621191	0.198948428	0.1971400976
0.2739856541	0.1010184065	0.2686634064	0.3407016099	0.2922954261	0.3094800413	0.3048845232	0.1866553277	0.2698850036	0.1445120275	0.3510949314	0.234913826	0.1235644743	0.2444317043	0.1829048097	0.2746960521	0.192658484	0.0508713014	0.236206755	0.2790409327	0.1008192822	0.2595145404	0.1518601924	0.3046914637	0.284280479	0.1192106381	0.2120362818	0.187067613	0.2519960999	0.2671706676	0.21556063	0.3069248199	0.2434506118	0.1546272337	0.2823238373	0.3165296614	0.2004577518	0.1899755746
0.2777650058	0.1695022881	0.2738351226	0.3617519736	0.2957701981	0.2901519537	0.3078039587	0.2117910385	0.2819118798	0.1557117552	0.3409378231	0.2874292433	0.1426483691	0.2507564127	0.2379615903	0.2938348949	0.2974808216	0.0759250373	0.2856719792	0.3025166392	0.2012484819	0.2680680454	0.1814973205	0.3036619127	0.2844982743	0.1441101134	0.2130380422	0.1992760599	0.2503568828	0.2849385738	0.2233900875	0.3362622261	0.2382860929	0.2228885591	0.3000282943	0.300747633	0.2023319006	0.1916097254
0.2830206454	0.2212051451	0.2774890065	0.3638602197	0.2989987433	0.2770528197	0.3092879653	0.2361422181	0.2865406275	0.1640931368	0.3237362206	0.2931022644	0.1421879232	0.2559505105	0.2402706593	0.3064567149	0.3230395615	0.1168286428	0.2840509415	0.3084437251	0.2896437347	0.2714260817	0.1753932238	0.3052248359	0.2846747339	0.1725650281	0.2042931467	0.2040205896	0.241566956	0.2861634195	0.2304338813	0.3642117381	0.2319319248	0.2229261994	0.3048287034	0.2824580967	0.2036437392	0.1956321895
0.2866330147	0.2242916822	0.2771831453	0.3601940572	0.2924323976	0.2638286352	0.3022322655	0.2535921335	0.284419179	0.1703121811	0.3018610179	0.2995545864	0.1417650133	0.273112148	0.2425331175	0.3269947469	0.3195870221	0.1522658765	0.2827208042	0.3148733079	0.2778252959	0.2708773613	0.182290554	0.3091907203	0.2705737948	0.2012170255	0.1888643205	0.2087056488	0.2274281234	0.2874264717	0.2281460017	0.3574576676	0.2222907096	0.2228659242	0.303593725	0.2648689151	0.2022571117	0.1934740692
0.2863420844	0.2268625498	0.2816583216	0.3569169641	0.2770690024	0.2492692173	0.2965112925	0.261793673	0.2659995258	0.176766336	0.2860789299	0.3059328794	0.1411960572	0.2979133725	0.244523719	0.3552582264	0.3164281249	0.1819333136	0.2736533582	0.3190819621	0.281006217	0.2684375644	0.1949279755	0.3156392276	0.2559599578	0.2285936624	0.1893610656	0.2133131474	0.2180050462	0.2799095809	0.2235865891	0.3430018723	0.2114174962	0.2225821018	0.3015705645	0.2498046607	0.1987638921	0.1690204144
0.2645905614	0.2173701674	0.2853669524	0.2894910872	0.2318171859	0.2155203819	0.2751982212	0.2439129502	0.20154728	0.2044792175	0.2471024841	0.2974540591	0.1374395639	0.32811445	0.242308706	0.316775918	0.2996077836	0.2516402304	0.2411994785	0.2929790616	0.277579248	0.2317176908	0.2752897441	0.331225574	0.2265726924	0.2706833184	0.2089633793	0.2283788174	0.2043179125	0.2554090321	0.203972593	0.2780151367	0.1677219868	0.2345724702	0.2671318054	0.2228432298	0.1915098131	0.2059425712
0.2538751662	0.2093884796	0.2800063789	0.2615179121	0.2219915837	0.2013255954	0.26660043	0.2373829186	0.1769728512	0.215450272	0.2333314419	0.2803112864	0.139202565	0.3243627548	0.2364165187	0.2849360406	0.3002982438	0.2598089278	0.2300421596	0.2677933574	0.1253722459	0.2138706595	0.2846502662	0.3084610105	0.2173666358	0.2565589547	0.2051256448	0.2343803942	0.2003297806	0.2474926561	0.1912586391	0.2608822882	0.1524227262	0.2347349674	0.2459041476	0.2135952413	0.1927533597	0.1963976622
0.2850373387	0.1781484634	0.2551819682	0.3813293874	0.2879732549	0.2898305357	0.2905087769	0.1578642577	0.2779145539	0.153583318	0.3493025303	0.2772166431	0.1417057365	0.2385760099	0.1980139017	0.2936153412	0.1915184706	0.1743695438	0.2828894556	0.2516705096	0.241225794	0.3008157015	0.209677428	0.3154417574	0.2846116722	0.1368449479	0.1847155988	0.1601721048	0.2386887372	0.2784497738	0.2165152431	0.2499799579	0.2577760816	0.2139213979	0.2614083588	0.3236995637	0.1698625684	0.1744913608
0.2846104205	0.2315648049	0.2716293931	0.3812312484	0.2887670696	0.2816389203	0.2940666378	0.1851213127	0.2791051269	0.167273283	0.3692462146	0.2739004195	0.1420582682	0.2453568578	0.2012674361	0.2971952856	0.1668050587	0.1921764016	0.2823217511	0.2558320165	0.3261059523	0.3068270385	0.2037901729	0.3110001981	0.2848519683	0.1564330161	0.19841142	0.1744060814	0.2494208515	0.2780994177	0.2272266597	0.2823169231	0.2650629878	0.2155928314	0.2639226913	0.3113577664	0.1827288568	0.2025557756
0.2876260877	0.2334932387	0.2870588303	0.3762084246	0.2976494133	0.2703211606	0.2963092029	0.2146849334	0.2760583758	0.1789386123	0.3814983368	0.2704952955	0.1423495412	0.2783886194	0.2042560279	0.2976571321	0.202689141	0.2116447091	0.2809759378	0.2609669268	0.3233017325	0.3093377948	0.1967947632	0.3058621585	0.2765652537	0.1750548184	0.2092447281	0.1880515963	0.250749588	0.2767753899	0.2296097875	0.324763149	0.2577787042	0.2166165113	0.2674346864	0.3022663593	0.1897266358	0.1858297437
0.2922104299	0.2349879593	0.2964425981	0.3706213832	0.3082058728	0.2586867511	0.2973928154	0.238287881	0.2674395144	0.1892824918	0.3727243543	0.2717781365	0.1430698931	0.3232226074	0.2063522488	0.2936430573	0.2367696911	0.2199181616	0.2772765756	0.2751806676	0.3164074719	0.3111155629	0.1981275976	0.3024593592	0.2655747533	0.2032468766	0.2083846033	0.2012376487	0.2442546189	0.26745224	0.2304175049	0.3532803059	0.2458504438	0.2171733379	0.2711986899	0.2901420295	0.1922482401	0.1688365638
0.297078222	0.2358879	0.3014346957	0.354983896	0.3181098104	0.2460743934	0.2958174348	0.2468602359	0.2580554783	0.1981127858	0.3634235263	0.2726637721	0.1454820484	0.3638323843	0.2065821588	0.2736920118	0.0686161891	0.230135709	0.2780967653	0.2930896878	0.3042030633	0.3078927696	0.2171147466	0.3094382882	0.2524395287	0.2285603285	0.2089214325	0.2105594128	0.2366829664	0.255650878	0.2327476591	0.3533006907	0.2333497256	0.225032419	0.2701547444	0.281922698	0.1940224618	0.2165986449
0.300464958	0.2313781977	0.2885580659	0.3346993029	0.3090723157	0.2346778214	0.2855241299	0.248366341	0.2487783879	0.2084084153	0.3472926021	0.276058495	0.146869719	0.3734457791	0.2065804005	0.25864923	0.2270541787	0.2411733568	0.2791443467	0.3137813509	0.286565423	0.2948215902	0.2388537675	0.3216556907	0.2392711341	0.2487768978	0.2131631225	0.2162310332	0.2220060229	0.2453229874	0.2364410609	0.3483679295	0.215399906	0.2293276638	0.2675955892	0.2770887613	0.1950261444	0.1879560351
0.3022209108	0.2246321291	0.2773845196	0.3125636578	0.2894672751	0.2246899307	0.2753482461	0.2437548339	0.2308719754	0.2182662934	0.3149991333	0.2730346918	0.1469659954	0.3756567836	0.2066009194	0.251021564	0.2454340309	0.2504913509	0.2736465037	0.2989722192	0.2699775696	0.2791730165	0.2639366984	0.3311079144	0.2270050198	0.2544789612	0.2157057673	0.222014904	0.2072223872	0.2395519018	0.2329893261	0.3384744823	0.1896881163	0.2289814949	0.2637076378	0.2641680241	0.1969264001	0.1602522284
0.2899169624	0.2177030593	0.2697637379	0.2892058492	0.270503521	0.2110202163	0.2651985884	0.2228591293	0.2100159824	0.2272060364	0.2852880061	0.267675519	0.1472078562	0.3738010526	0.2109917253	0.2359359264	0.249470368	0.256675005	0.2665806711	0.277487129	0.2538593113	0.2600840926	0.2808942795	0.3123394847	0.2151445895	0.2484771311	0.2137792856	0.22790654	0.1922173649	0.231286034	0.2291794568	0.3118258417	0.1678800434	0.2261101902	0.2504438162	0.2537996173	0.198208496	0.2219116092
0.2682322562	0.210125342	0.2562449276	0.2639548779	0.2508334816	0.1962950528	0.2500489056	0.197808221	0.1887197495	0.2353748381	0.2554817796	0.2598668337	0.1485678405	0.3356300294	0.2147025168	0.2142998874	0.2586852908	0.2628183365	0.2499777377	0.2514295876	0.3196929991	0.230813399	0.2930153906	0.2939422727	0.2039793283	0.2346165627	0.2118997276	0.2326436639	0.1648235023	0.2219241858	0.2267198414	0.2839069366	0.1496928632	0.2262954712	0.2359322608	0.2454638928	0.1987745762	0.2311490476
0.3234773576	0.2324939072	0.3000706732	0.2811698616	0.2863423824	0.2043137997	0.2796910107	0.2337991893	0.2484968305	0.2405488193	0.3020730615	0.2919763625	0.1729563475	0.3254107535	0.1516887248	0.2503945231	0.2455879301	0.2401110977	0.3578381538	0.2437007129	0.3247948587	0.2911525667	0.2609760463	0.2936880589	0.2549341917	0.2182400525	0.2036125511	0.2061369717	0.2173526585	0.2667305171	0.2281160057	0.3394058347	0.211947754	0.2488498837	0.2622042	0.2518540323	0.2251722962	0.2069200277
0.2997289896	0.1853085756	0.276417762	0.2975192368	0.3136350811	0.2377888113	0.2779425383	0.1748308241	0.1943947971	0.2353307158	0.2252152264	0.2575603127	0.2168361545	0.3052819967	0.221963793	0.1916806549	0.239927873	0.1817055792	0.2568785548	0.2616666257	0.3258540928	0.2487490177	0.2929970324	0.3201166987	0.2733922303	0.2819716334	0.1970325708	0.1844361126	0.1951839477	0.3196726739	0.1760926694	0.367500037	0.1953958422	0.3412028253	0.2635494471	0.2108121216	0.2404151857	0.1665230095
0.2871249318	0.1794785857	0.2660546899	0.2943713963	0.3262475431	0.2301326245	0.2692908347	0.1645085514	0.184966445	0.2764715552	0.1962913573	0.2222988456	0.2056958228	0.2986031771	0.2397868186	0.1533435434	0.1343302578	0.2056944966	0.2285813689	0.2279803455	0.3253243864	0.2496740371	0.3234016001	0.2988336384	0.2627397478	0.284689486	0.219076246	0.2096182853	0.1571751088	0.2911085784	0.1664928645	0.3324055672	0.1774463058	0.3471905887	0.2569047511	0.2170492709	0.2635203898	0.1528719515
0.2689543068	0.1666813046	0.2480648458	0.2795449793	0.3426446319	0.2160157859	0.2588132918	0.1541235149	0.176894024	0.3149360716	0.1707788408	0.187345013	0.1902916431	0.2806833982	0.2527087629	0.1372380853	0.1708810329	0.2388174683	0.2055038214	0.1916670501	0.3581802547	0.2472987324	0.3397775292	0.2579399347	0.2520346045	0.2644880116	0.2390004694	0.2343120426	0.1266946197	0.2555067837	0.1552389264	0.2851414084	0.1584172845	0.3339309692	0.2402712107	0.2229471207	0.281909287	0.1398340911
0.3153381646	0.211791113	0.3156988323	0.2765469849	0.3506942689	0.2921717465	0.2989533246	0.2210183591	0.2400792837	0.2758775353	0.2608264685	0.2692459226	0.2506752014	0.229380846	0.2507015169	0.2314879	0.0372867398	0.1757917702	0.2847670317	0.2687294185	0.3732661307	0.2766566873	0.3373359144	0.3646713495	0.2894846797	0.2673645318	0.2308306545	0.2030703723	0.2570974231	0.34847188	0.1864041984	0.3839776814	0.2125229388	0.3617758751	0.2865203023	0.2252583355	0.2776858211	0.1146262586
0.3021051288	0.2210817039	0.2955314219	0.2715509236	0.366381526	0.3242874146	0.3192594647	0.2003551871	0.2270057499	0.3470959067	0.2302127033	0.2403515279	0.2443593442	0.2227503955	0.2656883001	0.2052068561	0.1772065461	0.2221436501	0.2656573355	0.2451709062	0.3586414754	0.2823055685	0.3503746092	0.3418976069	0.2823132277	0.2646778822	0.2556369305	0.2340267003	0.2179746181	0.321297884	0.1769977212	0.377700597	0.1974179894	0.3467885554	0.275047183	0.2441019416	0.2930645943	0.0813542008
0.2858266234	0.2231938839	0.2731383145	0.2666977942	0.3682845235	0.3247843087	0.3260218203	0.181398496	0.213504523	0.4249033034	0.1962654144	0.1989521384	0.2152662724	0.2152015418	0.2805993557	0.1846758127	0.1413615197	0.2748562098	0.2423698306	0.2082001418	0.3765466809	0.2721574306	0.3629834354	0.3131069243	0.2717844248	0.2564179599	0.2769119143	0.2580378056	0.1796457171	0.2794778049	0.1696798205	0.3660409153	0.178334415	0.3240771294	0.2606873512	0.2587425411	0.312958926	0.319572866
0.3082121909	0.2147887498	0.3445234895	0.2683624029	0.385160476	0.2714342177	0.3306351304	0.2504122257	0.2995196581	0.2305058241	0.2856658995	0.2899324596	0.2620591521	0.240238592	0.2170390934	0.2791146636	0.2192709446	0.1947234571	0.3005170822	0.2793952525	0.3873249888	0.3278992176	0.3588352203	0.3573686779	0.3356236517	0.3010310829	0.2737884521	0.2587482929	0.3316291273	0.3248810768	0.2032504827	0.3432637155	0.2415408492	0.3708751798	0.2808916569	0.2307929546	0.2916232944	0.2951005399
0.3059215546	0.2174571753	0.3463826478	0.2858937383	0.3844487369	0.2909718454	0.367885977	0.2374944538	0.2947805226	0.2734889388	0.2587783337	0.2544001341	0.2563333809	0.2548893094	0.2566899657	0.2554944754	0.2358389497	0.2289124429	0.3073403239	0.2611008883	0.3928093612	0.3242156804	0.3998985887	0.3674586713	0.3230709732	0.3025144637	0.3137036562	0.284384042	0.2890304923	0.3052511811	0.2018205076	0.3319599032	0.2323478907	0.377314806	0.2891277671	0.2330954373	0.3133698106	0.274792701
0.2883987129	0.2047011107	0.329223007	0.3031970561	0.3712548018	0.3070663512	0.3848979771	0.2084528357	0.2686639428	0.3079717457	0.221293956	0.2163293064	0.2413990796	0.2671831548	0.2927979231	0.2281850874	0.1594385803	0.2576060891	0.3002953231	0.241363585	0.3353872597	0.318690747	0.4285501838	0.3446377218	0.2790271938	0.2779997885	0.3175156116	0.3099739552	0.2396939844	0.2848535478	0.195745036	0.3155407012	0.2137096971	0.3781602979	0.2879644632	0.222600311	0.3151365817	0.1015734524
0.3001397848	0.2452453971	0.3985256255	0.3669933677	0.3428401053	0.31295681	0.308978498	0.2558780909	0.3673332334	0.2448872179	0.2339511812	0.2833877504	0.2870032489	0.347748816	0.2635352314	0.2942935228	0.0048600691	0.2158380151	0.3719440103	0.2977893949	0.1174819693	0.3184219599	0.4037078023	0.3414768577	0.3978506625	0.2915917039	0.2738624215	0.2862227261	0.3353955746	0.3282888532	0.2373473942	0.3008910418	0.3008384109	0.3919999897	0.2975728512	0.2792833745	0.2412543446	0.2302662134
0.1609772742	0.2070106566	0.1021371186	0.1362296194	0.162654385	0.0823727995	0.1417869478	0.1396664977	0.1185455769	0.1080661938	0.1287741661	0.1239832789	0.0510513783	0.117906943	0.1343391091	0.0662014112	0.2113592029	0.1241308823	0.1494165212	0.0979968682	0.1243322715	0.1140913516	0.1956103146	0.1239973754	0.1355151832	0.1262284368	0.0902981684	0.1477652341	0.1024785489	0.1772859246	0.0816190392	0.1233534589	0.0781129897	0.148342818	0.136196211	0.0852897018	0.129010275	0.2906631529
0.1779951453	0.1202156022	0.1356529444	0.124527134	0.1808629483	0.1218646094	0.1452313066	0.1827404797	0.1510066986	0.1373511851	0.1561098695	0.1423106939	0.0329802856	0.1889749169	0.1799649149	0.0780284852	0.206825614	0.1839852035	0.1515636593	0.1221906915	0.180139035	0.1275980026	0.2131494731	0.136054337	0.1327191144	0.1549946517	0.0980804563	0.1794794351	0.0594777018	0.1760657579	0.0414820984	0.1306681782	0.1197045892	0.2177246809	0.1384503692	0.124195762	0.1808306724	0.2830469012
0.1993951947	0.1419486105	0.1590062976	0.1062079668	0.1418976933	0.1493968666	0.1680413783	0.1387144923	0.2351803184	0.1216947958	0.1430603266	0.1988591999	0.1091434062	0.147435084	0.0850519985	0.1614725292	0.1608118564	0.1208400577	0.130678013	0.2038121969	0.1787169874	0.0994181708	0.1209816933	0.1840197742	0.0993169025	0.1714293659	0.1535797715	0.1480884999	0.0849885121	0.2425208986	0.0823164955	0.1489672959	0.0975167528	0.0916358382	0.1303705722	0.1791604906	0.1639575958	0.1127634868
0.2083142549	0.1492053568	0.1566619873	0.0984665379	0.1368193626	0.1584055722	0.1617937088	0.1354119629	0.2228193879	0.1064702123	0.1468809545	0.1839487553	0.1043913066	0.1432253867	0.083727248	0.163633585	0.234615311	0.1198497936	0.1359755099	0.2095520049	0.175092563	0.107524097	0.1207197458	0.1814689189	0.0965521708	0.1606348753	0.1539676934	0.1486868113	0.0876208767	0.2442525178	0.0795471668	0.1533512771	0.1069702506	0.0893674642	0.1338071525	0.1815011501	0.1643091291	0.2290232778
0.203619808	0.1495009512	0.1606707871	0.0995921791	0.1323121339	0.1665932238	0.1507494748	0.1319759786	0.2129199952	0.0914406031	0.1478125751	0.1655084342	0.1061845347	0.1391736865	0.0845269337	0.1644494236	0.2419765294	0.1157647818	0.1403631866	0.2122800648	0.159515053	0.1131187901	0.1158052683	0.1725441217	0.0963408574	0.1512649059	0.150520131	0.1471842527	0.0904328898	0.2508940101	0.0836675912	0.1546034962	0.115151234	0.0862284526	0.1345695555	0.1787706316	0.1559496373	0.2938598692
0.1444011927	0.1088034883	0.1750169098	0.1391577423	0.0791898146	0.1578969061	0.1115482375	0.1004625633	0.1740658879	0.0992966592	0.1091965735	0.1770420372	0.0712216347	0.1355994344	0.0960877612	0.1207797751	0.2483795434	0.1231035367	0.1578854024	0.1808055639	0.1476431787	0.1349088848	0.1051561013	0.1671489328	0.1231133193	0.0867390558	0.1377866566	0.0681696385	0.130609557	0.1676895022	0.1234306842	0.1503778398	0.1482529342	0.0936835408	0.1203104779	0.0913513601	0.0947789624	0.2923699021
0.3362683952	0.2217167765	0.3203686476	0.2588501573	0.277467519	0.2342556417	0.2628619671	0.3137347698	0.2138908356	0.2942718267	0.3482438028	0.3056435585	0.2787042856	0.3155478537	0.2740536034	0.2900642157	0.253485471	0.2435182333	0.2415234298	0.272272557	0.3167905211	0.2592974305	0.2619019151	0.2943800986	0.3116417825	0.2904198468	0.2570597529	0.2121492177	0.2462449223	0.2708264589	0.1812932789	0.33054021	0.1939451098	0.2883760929	0.2943371832	0.2139375359	0.2119171768	0.2912253439
0.2769005895	0.1779841632	0.2574921846	0.2380480915	0.2001273632	0.2159075588	0.2334899604	0.3033825159	0.2346986532	0.3328071833	0.2798874378	0.2293440402	0.2435760647	0.3140562177	0.2602148056	0.2185160667	0.2840364873	0.2454890162	0.2425888777	0.253705591	0.29542467	0.210364759	0.2945839763	0.3345140815	0.2567240298	0.2920069993	0.2043550909	0.2316090316	0.1482753903	0.2508593798	0.1591631472	0.2615945637	0.1836785674	0.242160961	0.2935165465	0.2218611985	0.2123097628	0.288531661
0.2525117099	0.1624374837	0.2475990206	0.2284496129	0.1928658634	0.2077295929	0.2207032442	0.2890833616	0.213959232	0.316308707	0.2466787845	0.2232300788	0.2236464918	0.2896378636	0.24695611	0.1802538782	0.2903950214	0.2292592227	0.2373328209	0.2242068648	0.2767900527	0.1997496188	0.3064989448	0.3324658573	0.2291416377	0.2684037089	0.1842219234	0.2288561612	0.1320889294	0.2181922495	0.1456215531	0.2346654683	0.1692622602	0.2236420661	0.2757620513	0.2070794553	0.204515636	0.2767359614
0.2294434607	0.1514970958	0.2392484099	0.2018888146	0.1856847703	0.1775461286	0.2065237015	0.2654713094	0.1923835576	0.3003592193	0.216134578	0.2202623785	0.195642978	0.2653056681	0.2292951494	0.156039089	0.2960910201	0.2095606327	0.2337529212	0.1867415756	0.1814450473	0.1820081472	0.2993415594	0.2931240201	0.2022987008	0.2422820926	0.1610555649	0.21969001	0.1247445345	0.1819182038	0.1347961575	0.2092570364	0.1537722647	0.2055797875	0.2376267314	0.1941622645	0.1970662922	0.2462581694
0.3307527304	0.2538870573	0.3397736847	0.2759575248	0.2998746634	0.2778980136	0.2835277915	0.2827580273	0.2819464505	0.2885513604	0.3228560686	0.3786527216	0.2697722018	0.3191630542	0.2683967948	0.3335798085	0.0769107938	0.2239931226	0.244933039	0.2906442881	0.2929518223	0.3146142364	0.2572279572	0.2966428697	0.2372352928	0.281062454	0.2613494992	0.2197797298	0.249980405	0.2792640924	0.2005026937	0.3778049648	0.2226054817	0.2686038017	0.3417029381	0.2334201783	0.2282202691	0.2910284698
0.3247067332	0.2485456169	0.3481704891	0.275047332	0.2871287465	0.278714627	0.2738044262	0.2831346393	0.2740727663	0.30473575	0.3198541999	0.3761150241	0.2751300931	0.3259217143	0.2698180377	0.3234645426	0.2413898408	0.2337380797	0.2418833822	0.2800490856	0.2955677509	0.3036033511	0.2585613728	0.3051163852	0.2271708697	0.29249686	0.2480961084	0.2226099372	0.2815248966	0.277133137	0.1970102787	0.3819175959	0.2280539423	0.2748114169	0.3347046673	0.2281603068	0.2333613932	0.2903800309
0.2708746493	0.1894710958	0.2745983005	0.2529043555	0.1900349259	0.2318048179	0.2177253217	0.2918090522	0.1807869077	0.3208379149	0.2251786739	0.2722437084	0.2075281739	0.3304958642	0.2484991401	0.2320799381	0.2420294881	0.2250250876	0.2612225413	0.2453303933	0.2705211639	0.224166736	0.2694738805	0.2849023938	0.1818446815	0.2448468506	0.1777481437	0.2314610481	0.1441999078	0.214152351	0.136952877	0.2699047327	0.1924246252	0.22410658	0.2773090899	0.1661600918	0.2027899921	0.2918475866
0.2336342633	0.171892181	0.2663354576	0.2170660347	0.1706002504	0.1988626719	0.1999699026	0.2798522413	0.1505210996	0.3111870587	0.2023880333	0.2205958366	0.1824442148	0.3152981102	0.2292137891	0.2029473335	0.0739124268	0.2065834105	0.2531719804	0.2140183598	0.1780408472	0.2028459609	0.260969907	0.2528548837	0.1751070619	0.208853215	0.1618893594	0.2254688293	0.114216581	0.1835350096	0.1225292385	0.2437945902	0.1751737595	0.1983294934	0.2473121583	0.1483978629	0.188481912	0.2955497503
0.3227707148	0.2294015884	0.3061754406	0.3342217505	0.2781909108	0.2675423026	0.2973542511	0.2768525183	0.3019646406	0.1964828223	0.3002899587	0.3828081489	0.1587975919	0.2820027471	0.2394776195	0.3582987189	0.1554673016	0.1823287457	0.3018639684	0.3349045217	0.2936939895	0.3283698857	0.2332304865	0.3122552633	0.2828298211	0.2779837847	0.2671143413	0.2364360392	0.2413571626	0.3422388732	0.2061261386	0.3503529131	0.2886361778	0.2023972273	0.2846811116	0.278883636	0.2205623239	0.3022342026
0.3101563156	0.2287996411	0.3096944392	0.336081326	0.263134867	0.2536534667	0.2857221663	0.277954489	0.2979551852	0.2228335738	0.2989115119	0.3861581385	0.1616666615	0.298482269	0.2403126955	0.3720892966	0.2355235517	0.1816943586	0.3077895343	0.3354785144	0.3263932168	0.3235709071	0.2454621792	0.3134994507	0.2669767737	0.3048399985	0.264497757	0.2349541038	0.2657546401	0.3450059295	0.204269886	0.3393515944	0.2794105411	0.2089810371	0.2890358865	0.2739081979	0.222386986	0.2964508235
0.29866153	0.228549704	0.3205593228	0.334114641	0.2400915772	0.2384427786	0.2728645206	0.2796671391	0.2808160186	0.2490665615	0.2914541066	0.3833046854	0.1653627157	0.3248113394	0.2404557019	0.3825387955	0.2398741543	0.1880005449	0.3138332665	0.3283443451	0.3449479938	0.3165386021	0.2522382438	0.3167510033	0.2449114025	0.3080548346	0.2505525351	0.2337291539	0.2793768048	0.340996027	0.198445648	0.3390927315	0.267008543	0.2163589001	0.2923784554	0.2618672252	0.2210202962	0.2936467826
0.2880933285	0.2287328243	0.3268125355	0.3253869712	0.2143830359	0.2306231856	0.2614219487	0.2803131938	0.2523069978	0.2751514316	0.282456398	0.3683271408	0.1715632975	0.3505465984	0.2363598347	0.3753986955	0.2219376713	0.1938074827	0.3179873526	0.3158034086	0.3540604711	0.3054488897	0.2587106526	0.3125791848	0.223722592	0.3076677024	0.2232841104	0.2320634574	0.2872929275	0.3333976567	0.1918506026	0.337852329	0.256357044	0.2251304388	0.2821405232	0.2472515851	0.220513314	0.2135963142
0.2734110951	0.2189665437	0.3219317198	0.31084463	0.1890860945	0.2250454575	0.2488734275	0.2805855572	0.2250571251	0.2872193754	0.270801872	0.3516725898	0.1768855602	0.3623740375	0.2325676084	0.370644331	0.2261195034	0.1977268457	0.3198553622	0.3035377264	0.314255923	0.2833125591	0.2625100315	0.3052324355	0.2068542689	0.3042705655	0.2031170726	0.2289726436	0.2778144479	0.3253624439	0.1850742847	0.3192306757	0.2441767901	0.2306826413	0.2692805529	0.2316278815	0.2212444842	0.1901723444
0.2449207008	0.1926512569	0.2850221395	0.2748084366	0.1448877454	0.2171553969	0.2209998071	0.2779070139	0.159139812	0.286337316	0.2161932439	0.2886678576	0.1776604205	0.3446047902	0.2153479904	0.324493885	0.1650405526	0.1937913746	0.2831382751	0.2565499544	0.2904967666	0.2415197641	0.261551559	0.2744820714	0.1894007772	0.2739576697	0.1709943712	0.2221020162	0.2140614092	0.2485775501	0.1643791199	0.2759329379	0.1936776936	0.2264208794	0.2531044781	0.1846727133	0.2043674886	0.1925758123
0.2194961607	0.1788180619	0.2642168999	0.227196455	0.1246912628	0.2040446997	0.2049133629	0.2732491493	0.1229239628	0.2829037905	0.1895335019	0.2394494116	0.1659976244	0.3263184726	0.2004787773	0.2659343183	0.1064603403	0.1866701841	0.2643781006	0.228153199	0.2869489193	0.2204027176	0.2584653795	0.2402602136	0.1827100217	0.2579699755	0.1564253122	0.2165562809	0.1675349325	0.2035434842	0.1522105187	0.2459887862	0.1696878821	0.2130300552	0.2516235113	0.1596071422	0.192906186	0.0695914552
0.2794960737	0.1675958335	0.3121010363	0.3564832211	0.2458527386	0.3083615899	0.2925184071	0.2507248223	0.317769289	0.1808000505	0.2801780105	0.3391127884	0.1515434235	0.2464564443	0.2223372161	0.3420183063	0.0989703685	0.1970861852	0.3582288921	0.3126004934	0.2715471387	0.3142816722	0.177915886	0.3181602657	0.2827691436	0.2539855838	0.1990430951	0.2099613696	0.2486431748	0.3199081123	0.222895205	0.3356010616	0.283092469	0.1945298165	0.245357573	0.3188839555	0.1814913005	0.0715978593
0.2802082002	0.1727046669	0.3132263422	0.3548436761	0.2334816307	0.3036349416	0.2820706666	0.2506666481	0.3108785748	0.1935819238	0.2662174404	0.3444498777	0.1509563923	0.2632859647	0.2194254398	0.3633767366	0.1104959697	0.2054505497	0.3467946053	0.3088158369	0.2568368912	0.3181976676	0.1978068948	0.3186498582	0.2597217858	0.2588755488	0.1960216463	0.2120331377	0.253308326	0.3001235724	0.2226897627	0.3196783066	0.2697947919	0.1956033856	0.2528814971	0.3034281135	0.1784004867	0.1779538691
0.274176985	0.1773537397	0.3171995878	0.3408507407	0.21979554	0.28345716	0.271301657	0.2420188934	0.293849349	0.2089132369	0.2531621754	0.3494048119	0.1529652625	0.2819227874	0.2091490924	0.3457678258	0.1033140868	0.2108924538	0.3331593275	0.2991684079	0.2725913227	0.3140188754	0.2276717573	0.3101041317	0.2388981879	0.2610477805	0.1898815632	0.2129488289	0.2609442472	0.2759937942	0.2212913781	0.3048728406	0.2566872835	0.1946091205	0.2512278259	0.2863858044	0.1750483811	0.0813441426
0.260181576	0.1804959476	0.3083954155	0.3188950717	0.2076209337	0.2616561651	0.2603377104	0.2368836552	0.2750597894	0.2162673622	0.2398644537	0.3505102992	0.1554061174	0.2958303094	0.1988803893	0.3198019266	0.0904687122	0.2141643465	0.3198374212	0.2842465937	0.2777425647	0.2926345468	0.2491181493	0.2983838618	0.2216740251	0.268981576	0.1830229461	0.2127499282	0.2609338164	0.2513360679	0.2185819596	0.2867934108	0.2376790941	0.1962150037	0.2448140979	0.2692531943	0.1713063717	0.172563076
0.2420882881	0.1815063506	0.2948071063	0.2968800366	0.1953889132	0.2410111874	0.2492013574	0.2350397855	0.2486344278	0.2203110904	0.214630276	0.3294548392	0.1583716869	0.3029447198	0.1884524375	0.291541636	0.1898596883	0.2138002068	0.2953541577	0.2677333355	0.2785654068	0.2738427222	0.26269719	0.288538307	0.2062582076	0.2687698603	0.1759670526	0.2125340551	0.25343436	0.2262614667	0.2032016069	0.2678999603	0.2011532187	0.2005204111	0.2351384312	0.242106393	0.1703898311	0.2430611998
0.224757731	0.1804033369	0.2810905874	0.2675709426	0.1810926348	0.2192163318	0.2377635986	0.2293225676	0.2168219537	0.2255553007	0.1892746538	0.2980149388	0.1589305997	0.3072371781	0.1710975617	0.2607721686	0.2713064551	0.2087278813	0.2713035047	0.2490793169	0.340262413	0.2585566044	0.2611915171	0.2649546564	0.190731287	0.257219553	0.1684482247	0.2123299241	0.2437632233	0.2002520114	0.1858788282	0.2495869398	0.164703995	0.2037153095	0.219046101	0.2139598578	0.1687153727	0.1665005982
0.2666428983	0.1738878042	0.31031093	0.3016594946	0.2333542854	0.2507674396	0.2850699425	0.2160682082	0.2284730822	0.179089874	0.2323794961	0.2734126449	0.1636329293	0.2721659243	0.1735446751	0.2710012794	0.0870320201	0.2096437812	0.2881546617	0.2898208201	0.3039543927	0.3127478063	0.1888911128	0.3351053	0.2670221627	0.2333093584	0.1726236194	0.196917057	0.2569772601	0.2622333169	0.2292010933	0.295265913	0.2518443167	0.1808245182	0.2606689632	0.2866636515	0.1658052355	0.1624168456
0.2620197237	0.1799356341	0.2863863409	0.2634035945	0.2134691328	0.2404022664	0.2608594894	0.202374503	0.2229599357	0.1839316785	0.2063328028	0.2699537575	0.1649859399	0.3107734323	0.1465422809	0.2380590439	0.1786685437	0.2096990794	0.2763429582	0.2820013464	0.321614176	0.3144652843	0.2491782308	0.3191260993	0.2274476439	0.2351454198	0.1776437759	0.1964818686	0.2237079889	0.2173357755	0.226074025	0.2651116252	0.2217939794	0.1759267449	0.2422864586	0.2508143783	0.168921575	0.1999635398
0.2793927789	0.2006610632	0.2590389848	0.2476921976	0.3329328299	0.2769715488	0.3138278127	0.1804748774	0.2263632566	0.2745634317	0.2059565187	0.2400884032	0.2447331548	0.2081650645	0.228216067	0.1928035617	0.2683193386	0.1982092708	0.2373297215	0.2556179166	0.3275303841	0.2452730984	0.3083802164	0.2913914919	0.2776187062	0.2293065339	0.1947831213	0.2277137488	0.1905315816	0.2879522145	0.1518196017	0.3362393081	0.1654050052	0.355694145	0.2453069091	0.2187321335	0.2889967263	0.2098474205
0.274613142	0.2000606656	0.2447418571	0.2489710301	0.3301566541	0.2802891731	0.3267813325	0.1696019024	0.2200562209	0.3344744742	0.1725825071	0.2107133567	0.2161079496	0.2094925493	0.2494238019	0.1770732701	0.2617369294	0.2349361777	0.2284826934	0.2252771109	0.3161094785	0.2515186369	0.3387988508	0.2801392674	0.2677769661	0.2375572622	0.2142181993	0.2332377732	0.1643059552	0.2605337501	0.1536708027	0.3261492252	0.1651975662	0.3444801867	0.2471665293	0.2344907969	0.316074878	0.2117787898
0.2775306702	0.2376948595	0.3526659906	0.2688375115	0.4082625806	0.2415410727	0.3734061122	0.2118653506	0.2752912641	0.2368667275	0.2667997777	0.2884142697	0.2316900045	0.2383996248	0.2064288557	0.2357823998	0.2505056262	0.227247715	0.2676838636	0.2539472878	0.2649808228	0.2956271172	0.3892248869	0.2815642655	0.3321256936	0.334446758	0.2290125936	0.2349078655	0.2229333967	0.2862331271	0.1843559891	0.3140568137	0.2322367579	0.4072330296	0.3210149705	0.2161326259	0.2824467421	0.2000749409
0.121993497	0.070086509	0.2693063915	0.1775513887	0.2782940567	0.2798266411	0.1963201165	0.2578994334	0.1933985651	0.1842151284	0.2693563104	0.1900907457	0.0636819229	0.2482612878	0.1434436589	0.3046087623	0.2550782859	0.1502668113	0.2598587573	0.0242019333	0.2238581479	0.1625745147	0.2566314042	0.23391065	0.1939710379	0.250760138	0.1012127101	0.177741617	0.1467435807	0.2414458394	0.1652420014	0.3005288541	0.1251536757	0.2009259164	0.2051172256	0.2176159322	0.187903598	0.1936478466
0.2086343914	0.0632883385	0.2935180068	0.1930282712	0.2758571208	0.2225407064	0.2447623312	0.2592687607	0.1985606849	0.1604131609	0.2649574876	0.0963589102	0.0917172879	0.2364726514	0.183756873	0.2594014406	0.2545481026	0.1885630488	0.2720712125	0.0577694401	0.2498348802	0.181610018	0.2681014538	0.264531672	0.2150526941	0.2322864383	0.1057552919	0.1447557807	0.16240035	0.1831924319	0.1939711124	0.3128010035	0.1300802082	0.2467677146	0.17223607	0.1885728389	0.2048306465	0.1192706823
0.1981966048	0.0937278345	0.2798430324	0.1851512939	0.2704147697	0.2485356778	0.2359879613	0.2545565963	0.1933379173	0.1716229022	0.2924338877	0.1050591394	0.0905977786	0.2326501757	0.1675001085	0.2404573709	0.1524435282	0.1832593828	0.2652493119	0.0518632606	0.2183513045	0.1840606332	0.2654738426	0.2697981	0.1920220852	0.2307792455	0.1085459739	0.1504584253	0.1530623734	0.1871570051	0.1840708703	0.3063729703	0.1031870618	0.2424494028	0.1641168445	0.1924568266	0.2016202062	0.145363301
0.1959688067	0.0591411218	0.2304102331	0.2284107655	0.2753359675	0.1755998433	0.2421751171	0.2682457566	0.1823218465	0.1294343024	0.1949617267	0.1173495203	0.0402766317	0.2410856485	0.2229353189	0.2706630528	0.1421104074	0.1896574497	0.2588495314	0.1052481607	0.2165880054	0.1563520134	0.2604548931	0.2304003835	0.2313689291	0.211130634	0.1635265201	0.1756933928	0.176856935	0.1937471777	0.165638119	0.2260702997	0.1276167631	0.2707800269	0.2016581446	0.1696506143	0.1550832689	0.1032237336
0.186518237	0.0882139802	0.2443580329	0.2263136804	0.2589876056	0.1669379771	0.2385564744	0.2765163481	0.1782233268	0.1308037043	0.2261823565	0.1125314757	0.0349755883	0.2455590218	0.2271199226	0.2481916696	0.09160164	0.1780287474	0.2533619702	0.1019875556	0.1839677095	0.1531942487	0.2690828145	0.2257760167	0.2216439247	0.2214213312	0.1356977224	0.1805220544	0.1681281328	0.1862654537	0.1525443941	0.2462395132	0.1092309654	0.2650306225	0.1732802689	0.1896724403	0.1581362039	0.1917926371
0.1958798766	0.0921344906	0.1801518649	0.1649403572	0.2369870991	0.1021820381	0.1926908791	0.1943989545	0.1265289336	0.2438855022	0.1562319547	0.2041858882	0.099574022	0.1764573753	0.1731942296	0.1119360998	0.0647010878	0.2091005296	0.1817971021	0.1134290993	0.2107192874	0.1631880105	0.2550595701	0.1426114887	0.1604762673	0.1614458859	0.1711946577	0.1560510099	0.2099617273	0.2214405537	0.0420517586	0.1579228938	0.1132463887	0.2198861837	0.1152146608	0.0811651722	0.2439561188	0.1485281736
0.2102232575	0.1046454906	0.2098965645	0.2419213802	0.3085763454	0.1826205105	0.201376766	0.2611784935	0.1508258283	0.1819617897	0.2187161148	0.1940771639	0.0292410087	0.2489523739	0.2004950643	0.2869751155	0.0780268461	0.1565406322	0.2243722081	0.1523609906	0.2079602182	0.1609683484	0.2314671278	0.1970291287	0.1980813593	0.2278591841	0.1623866558	0.1754975915	0.1960690916	0.1974987835	0.1092769057	0.2052488327	0.0965372026	0.285281539	0.1998697966	0.2033164799	0.1882272065	0.0366727673
0.238630861	0.106916666	0.1985468715	0.2206436098	0.3295978308	0.1712179035	0.1826188713	0.2637609541	0.1689021885	0.1924056262	0.253605932	0.2453957349	0.0486610569	0.2669087946	0.2020245343	0.2358983457	0.0980299637	0.171239987	0.2275431901	0.131466493	0.2043517679	0.1684918255	0.2477362156	0.180637598	0.1783513129	0.2277919352	0.1393095404	0.1462171525	0.1773022264	0.1820369363	0.0796793699	0.1853158474	0.0739238858	0.2752384543	0.1447377503	0.1414456517	0.2154920697	0.1294613928
0.2451179475	0.1056533307	0.1926273406	0.1944599897	0.3228370547	0.1824989915	0.1604946703	0.2340144664	0.1616855562	0.2018952072	0.254883796	0.2317377329	0.1002050489	0.2476863563	0.1934423894	0.1698337942	0.2006919533	0.1932814121	0.22155191	0.1252640337	0.2023363113	0.176664263	0.2530293465	0.1660173982	0.1841755509	0.2254726887	0.1518626064	0.1331238598	0.1732375026	0.174105227	0.0641139448	0.1549100429	0.0869730487	0.2674825192	0.1170997098	0.104259178	0.2361888438	0.2489154339
0.2435426414	0.098983936	0.1926930547	0.1750504822	0.32276842	0.1588556916	0.1595676988	0.2050580978	0.1546874195	0.2112436295	0.2306318879	0.2243569791	0.1214125901	0.2278225422	0.1931075454	0.1208603829	0.2996464968	0.207757324	0.2227098197	0.1290126443	0.1984324157	0.1813897789	0.2443336695	0.1610781252	0.1937173903	0.2157233804	0.1675910354	0.1316198707	0.1756297052	0.1765039563	0.0599099845	0.1548452526	0.0941899195	0.2563910186	0.1180070415	0.0895495415	0.2458246797	0.2569526136
0.2326222062	0.0882075951	0.195891276	0.1527269632	0.3110751808	0.1276928484	0.16030325	0.1761220545	0.1471106559	0.2308356315	0.2029687464	0.2236283571	0.1358597875	0.2075493783	0.1967539936	0.0696955323	0.1885312796	0.2222476006	0.2255506366	0.1541270912	0.2050504833	0.1883290261	0.2345807701	0.1633415967	0.2104030252	0.2024323195	0.1762521118	0.1417059749	0.1828177869	0.1804291457	0.0592471585	0.1557364613	0.1019031629	0.2444896847	0.1204002798	0.0753001422	0.251550287	0.2534291446
0.2296765894	0.1398080885	0.189843908	0.2687740028	0.3318529129	0.1457292289	0.173843652	0.2298375368	0.1504288763	0.2046809047	0.2668194473	0.2691090107	0.1393461227	0.2037012577	0.1783158928	0.2405268997	0.2798635066	0.1835180819	0.2199617177	0.1639969051	0.1951489151	0.2043868303	0.2244131714	0.1700746417	0.1823531836	0.2284683734	0.1636866927	0.1350146681	0.1688964963	0.1474898756	0.1099160463	0.186752528	0.0968039334	0.2761399746	0.1421175301	0.1059437916	0.2197963297	0.1600021571
0.2186298072	0.1326569915	0.1863192618	0.2547336817	0.3273329139	0.1388920695	0.1660794616	0.2064316124	0.150215283	0.2054944932	0.2374521643	0.2685819268	0.1489025056	0.1915138364	0.190444231	0.2212945968	0.130470857	0.2046471238	0.2174990922	0.1652495861	0.1616845131	0.2108705938	0.2229787111	0.1600755453	0.183461234	0.2305501401	0.1710837185	0.1383415461	0.1526386142	0.131410569	0.1114591956	0.1841412336	0.0947232619	0.2615660131	0.1404226422	0.0904790759	0.2450273484	0.1676284224
0.1670458913	0.1619144082	0.1969872415	0.1235021576	0.1338867694	0.1398811936	0.1122304797	0.1443340182	0.1693127751	0.1311021447	0.1683655083	0.1745826751	0.109125793	0.1475377083	0.090161033	0.1237972975	0.1376418024	0.1224811971	0.1234207526	0.2113887221	0.1571828127	0.1331154704	0.0917182565	0.1191349328	0.0901779681	0.1522867382	0.1511330009	0.137877807	0.1471044123	0.1735877693	0.120932132	0.2045531422	0.1281256974	0.0782096311	0.1781498045	0.1556501985	0.1265824884	0.2955365777
0.167649433	0.1272919178	0.200973019	0.1152435392	0.1250256896	0.1373764277	0.1117285118	0.1215646714	0.152403146	0.1316100955	0.1532900184	0.1544319838	0.0891234949	0.1391829401	0.099646762	0.0892798677	0.1449280232	0.0989851505	0.1457718164	0.2464243919	0.2268842161	0.1555064768	0.0766183287	0.1184306741	0.0838902295	0.1489275247	0.1494780183	0.1258110702	0.1247231737	0.1535159498	0.1100331321	0.2010838836	0.1196804419	0.0723421872	0.1614481658	0.1497750282	0.1024662256	0.2848418057
0.2918608487	0.3112094998	0.3311366737	0.3312236667	0.2999441028	0.2076946944	0.2800020576	0.3045656979	0.2866220474	0.2769630253	0.3853306174	0.3396362364	0.2325576097	0.3022480607	0.2756967545	0.264480561	0.1514912248	0.2476746887	0.3675683141	0.2924339175	0.3410735726	0.2978278995	0.3257331848	0.2693357468	0.3389962316	0.3097028434	0.2197005898	0.2696556449	0.3331338167	0.2768533826	0.2937564254	0.3724423945	0.2631650269	0.2938836813	0.3021680713	0.2795120776	0.2116478533	0.1488905847
0.2858551443	0.3054652512	0.3276017308	0.3388584554	0.2944835722	0.2091083825	0.2599422634	0.3097954094	0.2888246477	0.2706584036	0.3886000514	0.3409253061	0.2292976975	0.3127829432	0.2760899067	0.2740698159	0.1633826941	0.2521644831	0.3664834797	0.2825105786	0.1075699404	0.3006807566	0.3285326362	0.2871273458	0.329874903	0.3254808187	0.2252226025	0.2879165411	0.3179709315	0.2721796036	0.2874991298	0.3660112321	0.2486019284	0.2918244898	0.3039210737	0.2862065136	0.2057293653	0.3145786822
0.1588712782	0.1530612111	0.1534449458	0.1598630399	0.1174681187	0.1212037653	0.149080798	0.0878944993	0.1602065712	0.0919342041	0.1456847638	0.1599647254	0.1059162915	0.1455550343	0.0952731371	0.1567049623	0.175368458	0.1293485314	0.1320035607	0.227114886	0.1370909661	0.09425807	0.1019591615	0.1484337002	0.1388607025	0.104189232	0.1345002502	0.0598005913	0.1212523058	0.170535326	0.0759405643	0.1395963579	0.1355498284	0.0932742134	0.1176073179	0.141881302	0.0995291993	0.2981525362
0.3253740072	0.3186463416	0.3307858109	0.3426119387	0.2532354593	0.2405127585	0.2744625509	0.2962366045	0.2862032652	0.3166804612	0.3822383583	0.3038933277	0.2537925243	0.2858632207	0.2816542983	0.2677893639	0.136500001	0.2174422592	0.3282713592	0.315382272	0.2510401905	0.2650533319	0.2577901483	0.2989197075	0.3527361453	0.3272079229	0.2504674494	0.2574983239	0.3163996041	0.3506944478	0.2864578962	0.3557776213	0.2487783879	0.2917909324	0.2852166295	0.2960792482	0.2031855583	0.2777200341
0.3164819479	0.3218795061	0.3176859319	0.3521900475	0.2575507462	0.2286861092	0.2760778666	0.2964855731	0.2815867364	0.3157791495	0.3787776828	0.3079812825	0.2526544929	0.2898787856	0.2800610065	0.2833296657	0.1387598068	0.2306051552	0.3247759044	0.319671154	0.3559581339	0.2751870155	0.2690677643	0.3154810667	0.3487100899	0.3362598121	0.2424472272	0.271876812	0.3183728755	0.3497046828	0.2897533476	0.3611762822	0.2473715693	0.2935325205	0.3055539131	0.3097734451	0.2026839703	0.2587827444
0.2650652528	0.320194304	0.2812927067	0.3597744405	0.256002605	0.2053045332	0.2609496713	0.2953568101	0.267008394	0.3085911572	0.352763176	0.3143488467	0.239960134	0.3273955584	0.267931819	0.2802216113	0.1773968637	0.2320869267	0.3174222112	0.3168942034	0.3606107831	0.2945548296	0.2878420949	0.3405117095	0.3095900118	0.334679395	0.2294642776	0.2946060896	0.2729756236	0.3338786364	0.2967998981	0.31846264	0.2306701094	0.2886017263	0.3345512748	0.3217892945	0.1982459724	0.299996376
0.2346630096	0.3098352849	0.2744565904	0.3373479545	0.2512506843	0.1881044954	0.2455936223	0.2923717201	0.2583529353	0.2986562848	0.328659296	0.314031899	0.234808296	0.3457435071	0.254463017	0.2498065382	0.09514869	0.2246009558	0.3128165007	0.2946094871	0.3651055694	0.288708508	0.2892604768	0.3223645985	0.291033268	0.3286182284	0.2231431603	0.2853516042	0.253153801	0.3117335737	0.3038741052	0.3058237135	0.2274056971	0.2769722342	0.320538938	0.3265531063	0.1957688481	0.2835283279
0.2111169845	0.2966897488	0.2649827003	0.3166171908	0.2430409789	0.1757401526	0.2143248767	0.2918697	0.2524144948	0.2651003003	0.3021442294	0.3143876493	0.233802259	0.3419674039	0.2407541424	0.2229006588	0.1006217524	0.2153660804	0.3070734739	0.266793102	0.1276150942	0.2799651027	0.2862254977	0.3032280207	0.2703295648	0.3217832148	0.2179247886	0.2742074132	0.2418456525	0.2900360227	0.2804526687	0.2845922709	0.2128310204	0.2690539956	0.3053694963	0.3146671951	0.188309595	0.272718966
0.198407203	0.1456061155	0.1489267796	0.1706014127	0.1049933955	0.0881012753	0.1478875279	0.1088831946	0.1775359362	0.0820282549	0.1539739817	0.1859665513	0.1000650823	0.1380164027	0.0972801894	0.1534556299	0.0525187962	0.1166174486	0.1386016458	0.1668874919	0.2508581281	0.0840312466	0.0923675075	0.1721978188	0.1542895436	0.1181581393	0.1183649972	0.046853777	0.128407836	0.1748679727	0.0841767639	0.1342670619	0.1294416189	0.0764847621	0.1202303469	0.1319074482	0.111177884	0.1933714896
0.3340433836	0.2801064849	0.3496656418	0.2881461978	0.2414042205	0.227893725	0.2562595904	0.3296870887	0.2680316269	0.3454136848	0.3632645011	0.3187662363	0.2770713568	0.3110167384	0.2703194916	0.2977856398	0.0723659843	0.2213689536	0.3314850926	0.2814252079	0.3349606395	0.2779375315	0.2529942393	0.2982780039	0.3779731691	0.3321367502	0.2504950464	0.2518838644	0.3145712018	0.3575104177	0.2818842232	0.3536630273	0.25050053	0.2732957304	0.3236298859	0.3283452392	0.232744813	0.0763534233
0.310474813	0.2670835555	0.2996586561	0.2764988244	0.2396114767	0.2115874588	0.2376964837	0.3221678436	0.2397685498	0.3292063177	0.3108116686	0.2737903297	0.2447799295	0.3559268713	0.2566333711	0.3066913486	0.0778399631	0.246957168	0.3278911114	0.2786789835	0.3341926336	0.2647983432	0.2480661273	0.3183643818	0.3329846859	0.3159698844	0.2231471539	0.2621483505	0.2064546049	0.3156480491	0.2922431529	0.3187019527	0.2463676333	0.222232759	0.3359025419	0.3436688483	0.2176927328	0.1716108024
0.2826091051	0.2523776889	0.2775725126	0.2667718232	0.2377561331	0.1973269582	0.218603462	0.3118501604	0.2302345485	0.3025651574	0.2895699739	0.261018455	0.2231369317	0.3445779979	0.2479488552	0.2817181349	0.1715621501	0.2473974973	0.3176245391	0.2678216398	0.1235482991	0.2470683903	0.2558692694	0.312014699	0.3105067015	0.3150160313	0.2177092433	0.2589722574	0.1658501178	0.2894333899	0.2673824131	0.2809663415	0.2351847887	0.1998157799	0.3272737265	0.3228639364	0.2054427117	0.1735720485
0.1947030127	0.1304020584	0.1225870028	0.1761844456	0.1059809849	0.111572817	0.1540082246	0.1397024244	0.1381541938	0.0909620449	0.1654389352	0.1937190145	0.0966615081	0.1317566633	0.1072559655	0.1331992298	0.0791870877	0.093579933	0.1421838701	0.2163708359	0.2922610343	0.1269381046	0.0911226273	0.1867398471	0.1430200338	0.1421945095	0.1071248949	0.0477375053	0.1326014102	0.1869565398	0.1098783314	0.1342927367	0.1247110367	0.0737677664	0.0669721663	0.10106159	0.1277608573	0.2079074234
0.3090701997	0.2762697339	0.3389810324	0.2710531354	0.2116453797	0.213495791	0.2428890169	0.286904484	0.2088337988	0.3313045502	0.313377738	0.3515090942	0.2424214482	0.3467161953	0.2416573912	0.2839090228	0.1667975038	0.1913811713	0.3772652745	0.2528856397	0.284504652	0.2744947672	0.2389731854	0.2781348228	0.2611050606	0.3159323037	0.1971288472	0.2296601236	0.2503072023	0.31476596	0.268119216	0.3556389213	0.2729514837	0.2359411865	0.294682622	0.2635475397	0.2250763625	0.2326776683
0.2951559126	0.2567202151	0.3131637871	0.2668787241	0.1979353875	0.2063023299	0.2197373211	0.2816913128	0.1856179684	0.3107402325	0.2867631912	0.329572618	0.2275195122	0.3472420871	0.2396763265	0.2716959715	0.251419425	0.1908497214	0.35570544	0.2522263229	0.266390115	0.2571595609	0.2309901416	0.2647593617	0.248450011	0.3010362685	0.1893530786	0.2281918228	0.1899171621	0.2898325026	0.2468255013	0.3318829834	0.2541462779	0.2102091163	0.2877191305	0.2414076626	0.2098203152	0.2348965108
0.2745106518	0.2379757464	0.2914553881	0.2590661049	0.1849784851	0.1978878081	0.1983581483	0.273224771	0.1582760513	0.2899678946	0.2581181824	0.2587213814	0.2071250826	0.3463061452	0.2280013859	0.2459191829	0.2585066259	0.1824680418	0.3148168325	0.2286888659	0.2447291166	0.2364232689	0.2244714648	0.2509882152	0.2344419807	0.2720537484	0.1792099476	0.2276760936	0.1343340427	0.243555069	0.2243933082	0.3091367781	0.2341301739	0.1822030991	0.2731903195	0.2122935653	0.1935725212	0.1774413437
0.2436385155	0.2185826898	0.2737965584	0.2265636921	0.171520859	0.1830149293	0.1790015101	0.262070477	0.1311226785	0.2691507638	0.2307369709	0.2028463483	0.1788710952	0.3432088494	0.215567857	0.205443278	0.0838966444	0.1720579267	0.2743951678	0.2038105726	0.309689343	0.2059161365	0.2157370001	0.223754108	0.2193414867	0.2380947173	0.1672815084	0.2195204794	0.0982534885	0.1959749907	0.2011205852	0.2784066796	0.2128273845	0.1548585743	0.2388895601	0.1853271723	0.1799669266	0.1712114215
0.2823483348	0.2246889919	0.3507052362	0.2899321914	0.1540141553	0.199174583	0.2583750188	0.2617338896	0.2199049592	0.2822974622	0.3256966472	0.3444477618	0.1867733896	0.2947703004	0.209183991	0.2943352461	0.1731309742	0.1488139778	0.3642418385	0.2952655256	0.2964269519	0.3108624816	0.1964775026	0.2772997618	0.2162566483	0.3191985786	0.2003031373	0.2089569271	0.2785899639	0.3353455067	0.2063203305	0.3420504034	0.2828003466	0.2071161568	0.2560654879	0.2729796171	0.1895514429	0.1694600731
0.2710033953	0.210562706	0.329762578	0.2798788249	0.1261935085	0.1865206361	0.2381117493	0.2521847487	0.1883924752	0.2785878479	0.2906342745	0.3209188879	0.1860348731	0.297344327	0.2043637037	0.2886016071	0.2641288638	0.1420980394	0.3427538276	0.2663753033	0.2784951925	0.2958743572	0.1891927421	0.2696573436	0.1972567141	0.3097705245	0.1754688174	0.2054945678	0.2273522913	0.3152668476	0.1948605627	0.3349532485	0.2555676997	0.200164631	0.2415526658	0.2493236661	0.1730732173	0.2175126374
0.2589049339	0.19714728	0.3077071905	0.2626793087	0.1028533652	0.1788410544	0.2198380828	0.2388610095	0.1546189636	0.2717377841	0.2532588243	0.2612459362	0.1811197549	0.2991441488	0.1904019564	0.2658491135	0.2740653157	0.1442136467	0.3138119578	0.2320633829	0.1371795237	0.2796232998	0.1822031736	0.2500907481	0.1767186075	0.2843850851	0.1541663259	0.201233834	0.1740108132	0.2848429084	0.184369117	0.3251089454	0.2273011804	0.1861978173	0.2375556231	0.2206306309	0.152538687	0.1929495633
0.2083026916	0.0474305078	0.2193415463	0.2599360347	0.1664963514	0.2366875559	0.0975887924	0.179101035	0.1737196147	0.2077280581	0.3187063336	0.0406454019	3.78E-05	0.2644945383	0.0622067414	0.2733930945	0.2613503933	0.2465250641	0.0472167917	0.0422375724	0.2787452936	0.2760934234	0.0542377941	0.2335077673	0.0974388197	0.250230521	0.2262393385	0.233793065	0.1962205917	0.1461941004	0.1569836289	0.2628167868	0.2003108114	0.0161650535	0.254630059	0.2064649612	0.2211972177	0.2453491688
0.205124706	0.1050299481	0.2237071544	0.1762655377	0.2690136135	0.2645091712	0.2000269592	0.1927426755	0.2397712618	0.1892492175	0.2262563109	0.1928117275	0.0337075293	0.249407351	0.1750163883	0.278331995	0.1168065146	0.2369589508	0.2913645506	0.120426245	0.2382298708	0.2345052511	0.2052209973	0.2292505652	0.1853314191	0.2580082119	0.1778789014	0.2193070054	0.1793413609	0.2207471877	0.1487350166	0.242966935	0.1515457779	0.0795872584	0.2404625863	0.3286504149	0.212360546	0.2468465418
0.1751376092	0.0603164434	0.2224129885	0.2088883817	0.2632887661	0.2667640448	0.2100052685	0.1775798947	0.2159760594	0.1772797853	0.2516230941	0.1676584631	0.0798933133	0.2403559089	0.1932381094	0.2761968672	0.1217336506	0.1923690289	0.3183879554	0.115617089	0.2536109686	0.1865720004	0.2289543748	0.1853778362	0.1975315958	0.2316077799	0.102022253	0.1751314253	0.1772361249	0.2424993515	0.1677376181	0.2189166993	0.1254089624	0.1518452466	0.2244647145	0.2178974748	0.2260720432	0.1548791826
0.2019033134	0.0906080529	0.2834345102	0.2149816304	0.284496665	0.2073113024	0.2389165163	0.2313583642	0.2085483819	0.2037876844	0.3048566878	0.1027379185	0.0692528933	0.2361035198	0.2196695954	0.2417901158	0.1279844046	0.1922681332	0.2502295077	0.1151054129	0.2388615012	0.2383230031	0.2528446317	0.2409816086	0.2667813003	0.2176631838	0.1279465854	0.1817430705	0.1674259156	0.2145574242	0.2082500011	0.2721131742	0.1380475461	0.2484942824	0.2388778031	0.2300163358	0.2458890677	0.0426990166
0.1881146729	0.0894219577	0.2705218196	0.2127834558	0.2732825577	0.2283333689	0.2381319255	0.2232929468	0.2054420561	0.2096970528	0.3066676855	0.1083385646	0.0668852776	0.2251870185	0.213562727	0.2395272702	0.1345948875	0.1965877563	0.2514170408	0.1118581742	0.2359504402	0.2381211668	0.2488401979	0.2268306911	0.246813789	0.2222397625	0.1060091853	0.1782276928	0.1587620229	0.2136533856	0.205413729	0.2835962474	0.10311535	0.2351022512	0.2248387784	0.2192617357	0.2374649644	0.1056062579
0.195765689	0.1182090044	0.2613472342	0.2102311105	0.3152126372	0.1874051094	0.2240418494	0.2724963427	0.2029426098	0.1985757202	0.2520954311	0.1361650825	0.0334306099	0.2732194066	0.2354997993	0.2867685258	0.1428744495	0.1593594998	0.2306437939	0.1106511429	0.215025723	0.2140900493	0.2735615671	0.2354425192	0.2836543024	0.2140689492	0.1477649212	0.2109659612	0.1882075667	0.2087497264	0.1690671891	0.2568226159	0.1263173819	0.2615661621	0.2164814323	0.1916927248	0.1372341067	0.1161495745
0.1859377325	0.1379671991	0.2502713501	0.206855163	0.313233912	0.2009735405	0.2100978941	0.2653410137	0.2104954273	0.1995211989	0.2697641551	0.1355964541	0.0357576832	0.2605261505	0.2354865372	0.2634749711	0.1481235176	0.146804437	0.2312900871	0.1041283011	0.1886563301	0.2083294392	0.2763564885	0.2266096324	0.2698095441	0.2309189141	0.1463054568	0.1967046559	0.1815842241	0.2083152682	0.1659727693	0.2574565113	0.1225835159	0.2634573579	0.202444464	0.1864430755	0.1533830464	0.1504455209
0.1596007198	0.14867419	0.1739335358	0.1848643869	0.2470376492	0.1074415073	0.2002461255	0.30076015	0.1259939969	0.2635931373	0.1745679826	0.1708643734	0.1308118701	0.2284255177	0.1994554549	0.1391766071	0.1174846739	0.1798726171	0.2211411297	0.1383563578	0.2241361588	0.1678827852	0.2658790648	0.138468042	0.2113397121	0.1605536491	0.2081772685	0.1571103334	0.2013801932	0.1855045706	0.0613596737	0.1783268303	0.1467737257	0.2532874048	0.1339763254	0.1248449236	0.2686021626	0.13129659
0.1650600433	0.1257222295	0.1702072024	0.1721239388	0.2361252904	0.0674500912	0.1973890811	0.3098215163	0.1082684994	0.2645728588	0.119560957	0.1948541105	0.1424150914	0.2231170088	0.1927284449	0.1505901366	0.1208679602	0.2017431259	0.2228152007	0.1567336619	0.2498360872	0.1617255211	0.2407549471	0.1243125945	0.2115679979	0.1660491079	0.2059561461	0.165998593	0.2174094021	0.1708626002	0.0462328419	0.1968510747	0.1537099183	0.2514847219	0.1231129169	0.1188132018	0.2627266645	0.060174372
0.2223680317	0.1304891706	0.2085429579	0.2256186754	0.3338890076	0.2038829625	0.2098882645	0.2809076905	0.1681943834	0.1761746258	0.2470774949	0.1818429381	0.0488070659	0.2546919882	0.2240787596	0.351241231	0.128153339	0.1112523526	0.2429700196	0.1679068804	0.2635229826	0.1798609048	0.2666015625	0.216344133	0.2557825744	0.2047096342	0.1908231676	0.1684133857	0.2013815343	0.2308731526	0.1422736943	0.2350375205	0.1118196249	0.2574306726	0.1962293386	0.1711709797	0.167403698	0.0807633922
0.2270357311	0.1350671351	0.2112309039	0.2030678242	0.3532673121	0.2077103704	0.1945456564	0.2792294919	0.1947520375	0.1788369715	0.2602888048	0.1878803968	0.0568191372	0.2624516189	0.2281617075	0.3571738303	0.1365310401	0.1189003438	0.24411726	0.1684831828	0.2997038066	0.1777092963	0.2791824341	0.2242366821	0.2508696914	0.2189199179	0.1783000231	0.1416512579	0.2050798535	0.2290684283	0.1368858069	0.2371308506	0.1116096973	0.2582562268	0.183359161	0.1642802656	0.1737804264	0.2043965757
0.2319791466	0.1689071953	0.1991480589	0.1866834164	0.3687853217	0.2153182626	0.1755864173	0.2734525204	0.2155676931	0.1821477711	0.2631112039	0.1911499947	0.0696853921	0.2669888735	0.2283512801	0.3353897035	0.1332830191	0.1268244237	0.2456807345	0.1732090861	0.1547106057	0.1782450676	0.2922096252	0.2311674654	0.2460508347	0.2313337326	0.167371124	0.1336087286	0.2065847367	0.2208383232	0.127307266	0.237102136	0.1102685705	0.2617208958	0.1725662947	0.1482012868	0.1805483997	0.0852167681
0.1777713597	0.1202129051	0.1617444903	0.1090028286	0.3071851134	0.1650519818	0.1668947041	0.2574378252	0.199658528	0.2284793407	0.1869828105	0.1995780766	0.1192031428	0.2498349696	0.2467527837	0.0930030197	0.1494562477	0.18249017	0.2481121123	0.241108641	0.2137697488	0.1812836975	0.3099411726	0.1892612726	0.2342130393	0.2191682905	0.154680863	0.139129281	0.1949195415	0.1817647815	0.0778979361	0.2079476714	0.1225695536	0.2653016746	0.154341951	0.0905665755	0.2090472728	0.1818842739
0.2448282093	0.1590283215	0.2201211452	0.3100245893	0.2866581976	0.1779411584	0.2443951368	0.2857050002	0.1218055263	0.1314424872	0.2606463134	0.2033791691	0.0972715989	0.275442034	0.1702488363	0.3467968702	0.0214173235	0.1301862597	0.1889125109	0.2036846429	0.2450434864	0.1523670107	0.1879741848	0.1982067227	0.2380896956	0.2362005264	0.1955000162	0.166030243	0.216871649	0.2760884464	0.1431390345	0.2602540851	0.1474287212	0.3034917116	0.2043691874	0.2166992575	0.1456620991	0.1401253343
0.2690640092	0.1592077017	0.20489797	0.2650259733	0.3727556765	0.2291814238	0.2091614306	0.2680079341	0.1576145589	0.1458723396	0.2729642093	0.27177158	0.1083702073	0.2422914207	0.1999547035	0.3525750339	0.121427618	0.1448876411	0.2282843441	0.2653059959	0.1198980585	0.169954896	0.2291216105	0.2102261484	0.2361007482	0.196723938	0.1646346748	0.1243413836	0.2505097985	0.2184264958	0.1266664267	0.2483899742	0.1439634562	0.2875129581	0.1689014584	0.1635578126	0.1613018066	0.1493598819
0.260800153	0.1378953755	0.2065126449	0.2484307289	0.3807970583	0.2452766448	0.1921980381	0.2651846409	0.1682687402	0.1573076248	0.2764997184	0.2683678865	0.1188235134	0.2440682203	0.2242085338	0.3654269874	0.2147346139	0.1595180929	0.2420907617	0.2876774371	0.147352621	0.1788011193	0.2481190264	0.2182215005	0.2341346145	0.1997369975	0.1651180536	0.1227065474	0.2524244189	0.1860697567	0.1230502725	0.2520843148	0.140972212	0.2819733024	0.1589578539	0.1459339857	0.1761576235	0.1786008477
0.161899507	0.2907560766	0.2213306576	0.1179576218	0.1079416126	0.1262712181	0.1899838895	0.0983993337	0.1241850629	0.1099807769	0.1476507932	0.151009962	0.0873738527	0.1325860322	0.0870086625	0.1617019624	0.0453144871	0.1325349957	0.1350497305	0.1942408383	0.1157192662	0.099915579	0.095119752	0.1252021343	0.1319609135	0.1208146885	0.1119257808	0.0862670541	0.1318204999	0.1921170652	0.0834641159	0.1119235009	0.1383142024	0.100846827	0.1408535987	0.1387111247	0.0950472131	0.1858326793
0.2782159448	0.1094436944	0.3229072988	0.2491566837	0.2512960732	0.1922338009	0.2100767642	0.3231160939	0.269086957	0.2893610597	0.3401863277	0.27607131	0.1799520701	0.2859142721	0.2853304744	0.2506459653	0.1390150189	0.1942940354	0.3807664216	0.220824644	0.1511216164	0.2508691251	0.225392431	0.22834526	0.2882705033	0.3501193523	0.2594280243	0.2383269072	0.3379611671	0.3256242275	0.2520611882	0.3309813142	0.2856674194	0.2285511345	0.276753813	0.3247306943	0.220182687	0.2274503708
0.1529794782	0.117375128	0.0778572112	0.1297959685	0.1254706681	0.1663231999	0.1123004034	0.1356431991	0.1277408302	0.0854191706	0.1183773354	0.1584086418	0.0890133157	0.1006117016	0.0939953327	0.1478300244	0.0585742332	0.086340718	0.1820108891	0.1850464046	0.1557270139	0.1583635807	0.1206333116	0.1789673716	0.104127273	0.1453758478	0.0663119033	0.0686852857	0.1263364255	0.1552921236	0.1057768315	0.129004851	0.1152222008	0.0686962456	0.0983757377	0.1176928058	0.1497359574	0.1897184253
0.1645863503	0.1364546269	0.1007243618	0.1225687191	0.1141386777	0.1763739288	0.1439502835	0.1337361932	0.139123112	0.0971090794	0.1349317431	0.1600307673	0.120463632	0.0896937624	0.0712882504	0.1845133156	0.157680884	0.0973021612	0.1182523966	0.1813947409	0.092752412	0.1788519621	0.1046601459	0.1736214459	0.0803061798	0.1469307691	0.1027367264	0.0597298816	0.1214991212	0.1937003434	0.0643137693	0.1537323594	0.1142882258	0.0549675226	0.1064309776	0.1109105796	0.1231775358	0.1886618733
0.1765044928	0.1357630193	0.1224026233	0.119676441	0.1199531108	0.1831860393	0.1714701951	0.1320638359	0.1409521997	0.0815562755	0.1457984149	0.1671292335	0.1330001056	0.1138424799	0.0545558482	0.1943163127	0.2585313916	0.1124433577	0.0902868807	0.1647177637	0.0071514244	0.1679346561	0.090537861	0.1701135635	0.1008708328	0.1235364676	0.1456249207	0.0575680435	0.1266721338	0.1959013343	0.098959893	0.1818845123	0.1234471649	0.0823940262	0.1926276535	0.1034443006	0.0994291529	0.1922698617
0.1541673392	0.0371203236	0.0931323692	0.0933355913	0.1313591748	0.1725281924	0.1041839421	0.1544423252	0.1328674108	0.0509634241	0.1742717624	0.15046601	0.1582493633	0.1249245331	0.0976372436	0.1574081928	0.0752102211	0.0602093861	0.1099278033	0.1218843088	0.0278694779	0.134213537	0.0663566366	0.1536036283	0.108442761	0.085464336	0.0708172619	0.0516437106	0.141722396	0.1610932201	0.1496153474	0.1583436728	0.1486688852	0.1165297553	0.1486067325	0.072272718	0.051522918	0.2166007906
0.2642273307	0.0921145007	0.2716776133	0.2845374942	0.2553959489	0.2164839357	0.1647902876	0.2150069475	0.2312979996	0.2251610905	0.2376933992	0.0847636089	0.0240492262	0.272143364	0.1192798316	0.232153818	0.1765414029	0.2460633963	0.1170103252	0.1164185703	0.1263213158	0.2603737712	0.122954838	0.2493229657	0.1830800325	0.2569009066	0.2013143748	0.2431572974	0.192505613	0.2341312915	0.2000971735	0.385928601	0.2212009579	0.0960838497	0.2615516186	0.2120804489	0.2316598892	0.294002682
0.2682031393	0.0499617197	0.2380686253	0.2997063696	0.2600198984	0.2378863394	0.1799126118	0.2303557098	0.2017255127	0.1860582978	0.279684931	0.0995945781	0.0146510843	0.2339658141	0.1448352784	0.2533675432	0.261054039	0.2163394243	0.1575891376	0.1096594557	0.2314186245	0.2794108987	0.1459531337	0.2811183631	0.1838536561	0.2684389651	0.211389333	0.2065288126	0.2636923492	0.2297067791	0.1670165211	0.3278048038	0.2156211883	0.0950787365	0.2897522449	0.2203122228	0.214041248	0.2871420383
0.2661343813	0.1136639044	0.2492386848	0.2947458625	0.2608461082	0.2437153906	0.2022189647	0.2361056209	0.2111206353	0.1869981587	0.2778467536	0.1631439924	0.0306909867	0.2487769723	0.2073203772	0.2453655601	0.2692032754	0.2157893777	0.2679593265	0.1472193897	0.1362135112	0.2773872018	0.2204005718	0.2777256072	0.2158608437	0.254791975	0.2057304829	0.2026862651	0.2506319284	0.2447642535	0.1653969586	0.3446118534	0.1884087026	0.1536836773	0.265149951	0.2326643318	0.2159693092	0.2619006038
0.2585377991	0.1722284406	0.2672287226	0.2754491866	0.2623291612	0.2413046062	0.1985359937	0.235781461	0.2188792527	0.1873794943	0.264596194	0.1721577942	0.0483595617	0.2631409168	0.2172841877	0.2381651551	0.2453902066	0.2159953415	0.2929694653	0.1502986401	0.2230371982	0.2757026255	0.2248129249	0.2745753527	0.2204799205	0.2512783408	0.1957328916	0.1988191605	0.2384727448	0.2466015816	0.1648525596	0.3182807267	0.1662787199	0.19291161	0.2323781103	0.2561279833	0.2161717862	0.1048844531
0.2461891919	0.082262069	0.219309032	0.2247597873	0.2197515368	0.2502395213	0.2122290283	0.2325416952	0.2436335534	0.1962286085	0.2411675155	0.1760649979	0.0450378768	0.2580164969	0.2170559466	0.264049083	0.0707219765	0.2425937504	0.2584201992	0.2135745585	0.2607609034	0.2696409523	0.1808163524	0.2480723709	0.1873296797	0.2987358868	0.2054381222	0.2115051448	0.2716323733	0.2192250937	0.1487522125	0.2615814805	0.1640143096	0.1404126585	0.2920547426	0.3171932399	0.2232520282	0.1092779934
0.2454967499	0.1193044856	0.2289094627	0.2016339749	0.2349973172	0.2644224763	0.209454	0.2549555898	0.2414795905	0.1931782365	0.2417431325	0.1779768169	0.0689532384	0.2569626272	0.2245446891	0.2665757835	0.1491655558	0.2338122875	0.2750034034	0.2027724981	0.2452156246	0.2659243941	0.2062935084	0.2459822595	0.1937612891	0.2836941481	0.1915434599	0.2070461661	0.270693481	0.2178184837	0.155797258	0.2740542591	0.1599135101	0.1712787449	0.2896257937	0.3362912536	0.2214502096	0.1219185367
0.2429120988	0.1274915189	0.2389953583	0.1910202354	0.2469966114	0.2694484591	0.2051313221	0.2706634402	0.2398109287	0.1966119111	0.2418718934	0.1774452627	0.0775349513	0.26131019	0.2230085284	0.2514063418	0.215656504	0.2239316404	0.2780182064	0.1941903085	0.2518104613	0.2565091252	0.2213559598	0.2477375269	0.1995568126	0.2656820416	0.169309333	0.2078879625	0.2520719469	0.2228757292	0.1656116843	0.2756532729	0.1588228792	0.171762839	0.2641352117	0.2946890891	0.2204690278	0.0442302972
0.241060853	0.1262196302	0.2454227954	0.2427400649	0.2203785032	0.2340620607	0.2309994251	0.2489368767	0.2590118945	0.1879552007	0.2454763651	0.1782248616	0.0554940253	0.2577567697	0.2292679399	0.2616606951	0.2224552035	0.2287805825	0.2972836196	0.2269919366	0.2397930026	0.254583776	0.1751250476	0.2316026241	0.2227788866	0.2779604495	0.1961119026	0.1896038204	0.2023794502	0.2344276756	0.1817275435	0.2600883245	0.1741761416	0.177899152	0.2688167691	0.2394118905	0.2462887764	0.0708330497
0.2378953099	0.1611500978	0.2158869356	0.2301346958	0.2248652577	0.2553552091	0.226179108	0.2472658753	0.2577008605	0.1817183048	0.2414800227	0.1784528792	0.0588071905	0.2692078054	0.2256229222	0.2584331334	0.2127910554	0.2248970419	0.2986773551	0.2214293927	0.2436135411	0.239566341	0.1790819019	0.2110403627	0.2029254884	0.2655872703	0.1836884767	0.1863657236	0.2115044296	0.2279939055	0.1866296828	0.2455246598	0.1767912358	0.1694985628	0.2637499869	0.2354591936	0.2441098392	0.2005363405
0.2398035526	0.155130446	0.2705959976	0.2327125967	0.266652137	0.2208231986	0.240373522	0.2615581453	0.1871124208	0.2013334185	0.3185474575	0.1749615073	0.0203342587	0.2489759624	0.2218327671	0.2171868831	0.2033730894	0.2084389627	0.2492096126	0.2071220428	0.2369486094	0.2566892803	0.206238389	0.2296549976	0.2702175677	0.2493213117	0.1798812151	0.1918098331	0.226939708	0.213996321	0.203975901	0.2697901428	0.1556981206	0.2293637097	0.2453819811	0.2704571784	0.2442548573	0.0884564742
0.2306533456	0.1614733189	0.2860206664	0.1861033291	0.3251612186	0.2106214315	0.2351977378	0.2730434537	0.1214296594	0.2072775215	0.2867834568	0.184774667	0.046997305	0.2966549695	0.2247369885	0.2638102174	0.1382043809	0.1859440655	0.1915193945	0.1828527004	0.2350913882	0.2614580989	0.2518738508	0.2755489647	0.3094003201	0.2140014917	0.1647220552	0.2085101902	0.2349994779	0.2268631607	0.1603110433	0.2740784884	0.1419259757	0.2603589296	0.2373339087	0.2379264832	0.157205984	0.2011781633
0.2195406109	0.1480852216	0.2749382555	0.197367847	0.3378358185	0.2226186097	0.2352563888	0.257793963	0.1314166933	0.2014623284	0.2918661833	0.1814053655	0.0590922087	0.2844078839	0.2247204632	0.2327738106	0.2021649033	0.1868255138	0.2030200958	0.1821936965	0.2682927847	0.2455331385	0.251301676	0.2587188184	0.3036948442	0.2274975181	0.1557950526	0.1904349327	0.2455442399	0.2254491597	0.1633300036	0.2682787478	0.1378278136	0.2720813155	0.2270786762	0.2191510499	0.1672666669	0.1715653837
0.2086420953	0.1455689073	0.2615560591	0.208494857	0.347640574	0.2397192568	0.2349300087	0.250025183	0.1458290964	0.1955679655	0.2946029305	0.1770978421	0.0697604492	0.2759450674	0.2241633981	0.1992120743	0.202207461	0.1934178323	0.2168411314	0.183913514	0.2532331944	0.2263533771	0.2788130641	0.2466774136	0.2821267843	0.2434151024	0.1517285854	0.1739009321	0.2387777716	0.2201677561	0.1685637534	0.2627220154	0.1346105784	0.2810453177	0.2212011963	0.2079457492	0.175715059	0.2160230577
0.1546189338	0.144218564	0.1929561198	0.2065706402	0.2691864073	0.1763393283	0.2048801035	0.2527473271	0.1632264405	0.218833074	0.1590513885	0.2188768685	0.1208224893	0.2933654189	0.2179229707	0.1461527944	0.2088042498	0.2442940772	0.2545337677	0.2309732139	0.2556612194	0.1683298349	0.2867970765	0.2174353153	0.2096240669	0.2354597151	0.17734541	0.1939763278	0.2021256089	0.1356776357	0.111749731	0.2218696177	0.1593491435	0.3010553718	0.1773036122	0.1801497638	0.1919478625	0.1678787768
0.226687178	0.1701312065	0.2648346424	0.1640191078	0.3327023983	0.216358006	0.2366986275	0.2827423811	0.1475795507	0.1680432111	0.2374567688	0.1972140074	0.1172343045	0.2672451139	0.2308198512	0.2972857356	0.2408450544	0.1347015053	0.2376514375	0.2524988651	0.2625965774	0.2227676213	0.253944397	0.2705546916	0.2907913625	0.1535795033	0.1790508926	0.18467471	0.1956321001	0.2447587252	0.1539664268	0.2600448728	0.1380818337	0.2320766598	0.233934775	0.2038161457	0.1766279191	0.1939664036
0.2292388827	0.1746674478	0.281383276	0.1529987454	0.3529014885	0.224286288	0.2330440283	0.2502070367	0.1673025191	0.1640918106	0.246905148	0.1957418323	0.1238939613	0.2742679417	0.2321660072	0.2747169733	0.2388355285	0.1415811926	0.2443085164	0.2482602894	0.2935864627	0.2089552283	0.2699337602	0.2756916285	0.2857424915	0.1985278577	0.1798719019	0.1653975248	0.2151065469	0.246775806	0.1624027193	0.2591694295	0.1399637759	0.2327601612	0.2225113511	0.199510321	0.1794266254	0.1726804525
0.2314866781	0.1788082421	0.2928499877	0.1429329515	0.369320482	0.2303574681	0.2334154099	0.2281556576	0.1847751439	0.1636262685	0.2427606285	0.1931681484	0.1316955835	0.2787752748	0.2400070876	0.2396422178	0.2127774656	0.1496888399	0.2497933805	0.2499223202	0.2694082856	0.2007730603	0.2849491239	0.2742464244	0.2783636451	0.2373700142	0.1783744544	0.1599718928	0.2318890691	0.2314007431	0.1621944904	0.2527026236	0.1434149295	0.2485849261	0.2126847953	0.1924573332	0.1820229143	0.1855882406
0.1840052009	0.186193347	0.2352995873	0.1419440955	0.3314464092	0.1853157431	0.2237768173	0.2498191595	0.2202182114	0.1949321777	0.1532820761	0.2261716276	0.1257007271	0.2803954482	0.2816672027	0.1103521213	0.1204325184	0.1891078651	0.2465287894	0.2723949552	0.2774552703	0.1781392843	0.3637511432	0.2295802087	0.2415469289	0.2762410045	0.1664873511	0.1798619628	0.2310666442	0.1482309699	0.1185090169	0.2265155762	0.161789462	0.2931091487	0.1842200011	0.1451543123	0.173865214	0.1831735969
0.2540576458	0.1588208824	0.2697237432	0.2161027491	0.3529033065	0.2392056584	0.2476329952	0.2696742117	0.1446310133	0.1403962374	0.2604759932	0.2775607109	0.1446359754	0.2540322244	0.2451754808	0.287797451	0.1297212243	0.1347010434	0.2257914096	0.291598618	0.2843485773	0.1798914969	0.2236769199	0.2732217908	0.2498627007	0.2198110372	0.1952827573	0.1343425661	0.2464797199	0.2038259208	0.1591079682	0.280359894	0.1580134332	0.2612590492	0.2107297629	0.1850546151	0.1845931411	0.183102265
0.2437749058	0.1541275531	0.2808982432	0.1989628375	0.3933112025	0.2560454011	0.2563620508	0.2455441803	0.1546788365	0.1450822204	0.261000663	0.2852652371	0.1586722583	0.2487403303	0.2634746134	0.2656676173	0.1372277439	0.155212298	0.2392278314	0.2998187542	0.1538590193	0.1800094545	0.2328839898	0.2642415166	0.2505571246	0.241969943	0.1859591603	0.1335751861	0.2496352494	0.1849488318	0.1582057923	0.2837378681	0.156482935	0.2632530928	0.2016875595	0.1788043231	0.1829717755	0.2088780999
0.2292196453	0.1748202741	0.2827463448	0.1860893518	0.4283881187	0.2568496466	0.2707110047	0.2291531414	0.1671295464	0.1489786208	0.2552816272	0.2966819704	0.1751360446	0.2413716614	0.2822601795	0.2362327278	0.1471375674	0.1756405681	0.2522976995	0.3076212406	0.1539490372	0.1790157855	0.2539168	0.250308305	0.2473882437	0.2693090737	0.1777075976	0.132722199	0.240895763	0.1710223556	0.1581301987	0.2809749842	0.1540989429	0.2659606636	0.1950375885	0.174151659	0.1804294139	0.211936146
0.163127169	0.0194780324	0.1611998677	0.133521229	0.1298139095	0.1389710903	0.1008527353	0.1521626115	0.1369549036	0.0356866829	0.177100718	0.1590391994	0.1119923368	0.1707826555	0.0591692626	0.196176067	0.1987207085	0.0598736182	0.1248889491	0.1317233592	0.1428835988	0.114599131	0.1016858518	0.1756648868	0.0486231521	0.1439211369	0.1133045703	0.0260171983	0.1655362844	0.1850391328	0.1878487915	0.2137509882	0.1368085891	0.1406376064	0.1675395966	0.1560295969	0.0736978129	0.1203792617
0.1744264662	0.061081294	0.1574675143	0.1404566616	0.1372679174	0.1398059279	0.1237046719	0.1605546474	0.1437082738	0.0524416491	0.1778597534	0.1542100161	0.1182355806	0.1908067316	0.0713784248	0.193039611	0.10555242	0.0836178437	0.1358499527	0.1278328598	0.1251197755	0.1170304418	0.1088522226	0.1748417914	0.046957951	0.1572094858	0.1189041063	0.0444926359	0.1587716788	0.1807661802	0.1884658188	0.2142657042	0.1294440925	0.1241113842	0.1631639302	0.1594898701	0.0857934207	0.115525119
0.161508888	0.0319354944	0.1047981381	0.1309614778	0.0944546685	0.1624941826	0.1249294579	0.1383520961	0.1128488332	0.041276861	0.1293387413	0.1182909831	0.1543248445	0.1371885538	0.0541381761	0.1659997702	0.1218610033	0.0961798131	0.035760887	0.1451261938	0.2425204366	0.1372723281	0.061233487	0.1792133749	0.1106073186	0.1218641624	0.107257463	0.0568464771	0.1506404132	0.145826146	0.1572309136	0.1959897429	0.1457312554	0.1269948035	0.177060172	0.0818151832	0.0765160993	0.1184759662
0.2694082856	0.0886498466	0.2519924641	0.2673049867	0.2309601158	0.2173273265	0.2237749547	0.299691081	0.2590893507	0.2323902398	0.233194977	0.1827597767	0.0684861168	0.2590910792	0.1928387284	0.278876096	0.1351860017	0.237199381	0.3128725886	0.2289637625	0.0338635147	0.2892989218	0.179572925	0.2610597312	0.1856390238	0.2906852663	0.1977909356	0.2247924209	0.280765444	0.2681664526	0.174264133	0.3425310254	0.2204110771	0.2017892599	0.2868192792	0.2119580805	0.2596168518	0.12495327
0.26930511	0.1466039866	0.2441445738	0.2574231625	0.2214565277	0.2118586898	0.2247595489	0.2721749246	0.2672008574	0.2184196711	0.2565972805	0.2082056105	0.1057721749	0.2545559108	0.1870015562	0.2796632349	0.1414683461	0.2391851246	0.3549751937	0.2327407599	0.1109855771	0.2897977829	0.2013722956	0.2671653032	0.1787292957	0.2848835588	0.2003898323	0.2227366716	0.2663682997	0.2607554495	0.1756962687	0.3576446176	0.2081746757	0.2409147322	0.2780210376	0.2030619085	0.2527900636	0.1313715577
0.2787217796	0.097277768	0.2878749371	0.3124195933	0.2627533972	0.2667723596	0.195001021	0.3000965714	0.2112360299	0.1658324599	0.2844818234	0.1213504598	0.0332527086	0.2177326232	0.1472793072	0.2772726715	0.1129412353	0.2021527737	0.1490832716	0.1254334301	0.1957761347	0.2887629569	0.1390449107	0.3848175406	0.1980720609	0.2865496278	0.1997005045	0.2052185833	0.3489206135	0.2715125382	0.1514846385	0.2929500639	0.2353010476	0.139599517	0.3333164155	0.2324031889	0.2139568627	0.1371503174
0.2770586312	0.1533532739	0.2889092565	0.3200070858	0.2519995868	0.2693502009	0.2349711061	0.3027918041	0.2213439196	0.1617036015	0.274381578	0.1993071437	0.0681506544	0.2369799167	0.2028305382	0.2764036953	0.1287529171	0.2015992105	0.2503939569	0.176256448	0.2555857301	0.2898181975	0.2074068338	0.3735754788	0.2317614257	0.2830117643	0.1983747929	0.2057228237	0.3746342361	0.3000125885	0.150445804	0.326829046	0.2070973963	0.209769845	0.3197119832	0.2286944836	0.2238339186	0.1257340312
0.2675764561	0.1228562817	0.2719478905	0.3095519543	0.2513309717	0.2640195489	0.2272389233	0.3000688851	0.2301890999	0.1602336764	0.2700459361	0.2150745094	0.1007566974	0.2574627995	0.1990464777	0.2718027532	0.1281404942	0.2013410032	0.271062851	0.1813867986	0.1871585548	0.2910697758	0.2125020027	0.3590072393	0.2189891934	0.2848147154	0.1933954954	0.2063260973	0.3682625294	0.3107551038	0.153382197	0.3425576091	0.1798449457	0.2452132255	0.3051909208	0.2315092832	0.235331893	0.1298697442
0.259321034	0.1726638526	0.2662196755	0.2797187865	0.2493216842	0.2565288246	0.2200836241	0.2865041494	0.2359627485	0.1592728496	0.2697299123	0.2187460661	0.113052398	0.2766890228	0.1962374002	0.2641862929	0.1287070364	0.2032969147	0.2705718875	0.1857295632	0.2125973701	0.2858736515	0.2105951309	0.3578741848	0.2084721625	0.2815366983	0.1885517091	0.2084361464	0.341221869	0.3210332394	0.1582572609	0.3521150649	0.1535547674	0.2390394062	0.2874623537	0.2207589746	0.246129483	0.1547903568
0.2736640275	0.1585291922	0.2742610276	0.2599187791	0.2515952885	0.2754524648	0.2020616531	0.3073614538	0.2126744092	0.23783952	0.2997247577	0.2167776227	0.0704346374	0.2473669052	0.246824801	0.2976793051	0.1529773921	0.2400547564	0.2344349772	0.2192226946	0.2410051227	0.2899754047	0.2118522525	0.333527118	0.2160796076	0.2875964642	0.187703833	0.2164969891	0.3029729724	0.2614165545	0.1699614823	0.2955383658	0.1476328075	0.2486361861	0.3359464109	0.3268575668	0.2324249744	0.1093555838
0.2683309615	0.2194409668	0.2774454355	0.2259321511	0.2484882921	0.2728511691	0.2085266858	0.3009245992	0.2106492668	0.2235616744	0.2839876711	0.2193016559	0.0792770833	0.2559442818	0.241045028	0.2817487717	0.1435299516	0.2321269214	0.2376235425	0.2131920606	0.2238360643	0.2895075083	0.2142103761	0.3611849844	0.2197768688	0.2771476805	0.1738377064	0.2147894204	0.313824296	0.2670940161	0.1760806143	0.3090301156	0.1392401457	0.239400655	0.3121651709	0.2969940007	0.236529693	0.1201589778
0.2731488943	0.1750078499	0.2471580058	0.2433579564	0.240069285	0.262465775	0.206650719	0.3307829797	0.225148946	0.2108969092	0.292499274	0.21382007	0.0762282833	0.2953537703	0.2638082504	0.3300134242	0.1221079528	0.2461860776	0.2674685121	0.2620179355	0.2619310915	0.2794543505	0.1905263364	0.3263815641	0.2190920264	0.2734091282	0.2153231651	0.2037890702	0.2298592478	0.2109639049	0.197194159	0.2819040418	0.173378557	0.2139152735	0.3032165468	0.2622526884	0.2296019793	0.1087438837
0.2721174657	0.2271273136	0.2468298674	0.2261707187	0.2336674333	0.262060076	0.1771294028	0.3261825442	0.2108857781	0.1994967461	0.2772982419	0.213370651	0.0799161941	0.3079241216	0.2588992417	0.3209301531	0.1212713048	0.2411386222	0.2729102671	0.2462380528	0.2610692084	0.2757986784	0.1827665567	0.3460783064	0.217181772	0.2549022436	0.2071426511	0.2011395991	0.245507136	0.2007950097	0.1956312805	0.2837424874	0.172801137	0.2149540186	0.2893287838	0.2568811774	0.2352960408	0.115299046
0.2476925403	0.2242484093	0.2404132634	0.2326760739	0.2599084973	0.2504100204	0.2529338598	0.3055261672	0.1702089012	0.1740081608	0.3169424832	0.246421665	0.0900181532	0.2698579729	0.2540600896	0.2356113642	0.1531420797	0.2036260813	0.2942178249	0.2857560813	0.2547409236	0.2562865019	0.2143131942	0.3290007114	0.2610076368	0.2724639773	0.2237017304	0.216067642	0.2690843046	0.2327320874	0.1799787283	0.3052294254	0.1972865164	0.2233198881	0.2762442529	0.2845969498	0.2358889729	0.0450460128
0.244888261	0.2209361941	0.2364053279	0.2328328043	0.26445961	0.2577309608	0.2294263542	0.3221929669	0.1707436293	0.163375482	0.3028004467	0.2407270074	0.0932582542	0.2825401127	0.252884537	0.2551447451	0.1788818985	0.1922696233	0.2897807062	0.2783740163	0.258094877	0.2574512064	0.1928778887	0.3286578059	0.2469156682	0.2627195716	0.2081218213	0.2120151818	0.2601284683	0.2144847363	0.1794909239	0.3105214834	0.1777090877	0.2116353065	0.2716150284	0.2721796632	0.2264927328	0.1640193611
0.2176999152	0.1753828079	0.2439122945	0.1871078759	0.2937602401	0.2433279753	0.2760712802	0.2936243117	0.1825567931	0.1682671607	0.3007416427	0.221639663	0.116982311	0.278544426	0.2350990921	0.2133528888	0.2076877654	0.2138433754	0.2757366002	0.2672918737	0.2655333877	0.2282605171	0.240795821	0.2897060514	0.2971751094	0.2566806376	0.1994404644	0.193910867	0.2860439122	0.2498717457	0.1387346685	0.3001174927	0.1582251936	0.2334828675	0.2554278672	0.2642783523	0.1937707812	0.0832237303
0.2143828273	0.1640745103	0.2522051632	0.1900184155	0.3138883412	0.2568901777	0.2690790296	0.2917072475	0.1839662641	0.1627238095	0.3070929348	0.2285092473	0.1241067946	0.2854126096	0.2349925339	0.2050133497	0.2371961474	0.2153997719	0.2745628357	0.263199985	0.2837186158	0.2405852675	0.2496035397	0.2948229611	0.2996649146	0.2514922917	0.1851436645	0.1808355749	0.3102107048	0.2385271937	0.1416571587	0.3077065349	0.1446239352	0.2481526881	0.2437352091	0.2578671873	0.1980843693	0.2167777866
0.2115324438	0.1695854962	0.25037992	0.2092496902	0.3317829072	0.2647443414	0.2534049749	0.296923995	0.1838750839	0.1559628099	0.3120226264	0.2361129075	0.130467236	0.2862850428	0.2335974425	0.2030226439	0.2444350868	0.2158614397	0.2814581394	0.2630034387	0.2551347315	0.2468512505	0.2869570553	0.2976707518	0.2899508774	0.2545984685	0.1712992936	0.1727346182	0.3017859161	0.2283362448	0.1455512643	0.3134830594	0.134648636	0.2644891441	0.2380935401	0.2488310039	0.2018891275	0.3277447522
0.2077417076	0.1655295938	0.2410045713	0.2272460908	0.3455320001	0.2572000027	0.236327976	0.2919471264	0.1827680022	0.154191941	0.2965120673	0.245275557	0.1419850737	0.288502574	0.2285985351	0.193495959	0.227124542	0.2127326876	0.289116919	0.2612776756	0.2746860981	0.245029062	0.3296615481	0.3015300334	0.2766651213	0.2607650757	0.1577490568	0.1772134304	0.2897991836	0.2178907692	0.1538432091	0.3059472442	0.1275022626	0.2951083183	0.2287881374	0.2445845008	0.2048297226	0.2060824931
0.224725157	0.1564874351	0.2943491042	0.1580050141	0.3384030461	0.2291588336	0.2434212118	0.2657445073	0.1938799322	0.169462502	0.2446692884	0.2211041451	0.1805510372	0.2863356471	0.2390262634	0.1955279708	0.2138929367	0.1902400255	0.2724353969	0.2926158905	0.1567453295	0.2302067727	0.2282616198	0.2724834979	0.2886205614	0.2336884141	0.181791991	0.1446405351	0.2438576669	0.2266217917	0.1475680768	0.2972441018	0.1774274707	0.218077004	0.2347372323	0.2701250911	0.1985737681	0.2712722421
0.2251067907	0.1491419077	0.3002104163	0.1561394632	0.362510711	0.2363617122	0.2432236671	0.2602781951	0.1957618445	0.1649758816	0.243274495	0.2379890084	0.189613834	0.2861365676	0.2469654381	0.1651520133	0.1973979324	0.1994800121	0.2733716965	0.2918981016	0.1557266414	0.2251648456	0.2427886873	0.2599826455	0.2868237793	0.2509262562	0.1741562039	0.1472595632	0.2656345367	0.2199771106	0.1564794183	0.2930421233	0.1794611663	0.254565537	0.2185188681	0.2600670159	0.2001472861	0.1950333714
0.1814572215	0.1470119655	0.0963819325	0.1763869822	0.1512700617	0.2078822851	0.174996376	0.2309223264	0.1999259144	0.1513724178	0.2054529339	0.1878800392	0.1889395118	0.1397202164	0.17695795	0.1915982813	0.2080740333	0.1328639239	0.1743116677	0.1314826012	0.1619329751	0.1545481682	0.1249166504	0.1799600422	0.1606941223	0.1861645877	0.1837232411	0.1163395122	0.1697462797	0.2194899172	0.1861663461	0.1905154437	0.1480619609	0.1499539316	0.1843378544	0.2073641717	0.1435592026	0.2462356687
0.1939782649	0.1447022706	0.1034395024	0.1950343549	0.1533389091	0.2230304778	0.1684651077	0.2217429578	0.2328075767	0.1594357193	0.1980650425	0.1948119402	0.1573537439	0.1575646251	0.1745340079	0.1895144433	0.2144979984	0.1279670447	0.1737412661	0.1214243174	0.1675172448	0.1693792343	0.1133576036	0.1740107536	0.1606813967	0.1983694583	0.1914710552	0.1234414205	0.1630357802	0.2268193364	0.1743046343	0.194037348	0.1490588486	0.1546198577	0.1826458275	0.2152681351	0.1436619312	0.2485382259
0.2052296549	0.1745345593	0.1258074939	0.2043900937	0.1574373394	0.22612001	0.1618520767	0.2110012174	0.2411173284	0.1649739593	0.1911904067	0.1897853166	0.1256022602	0.1726822704	0.1653838456	0.1863564998	0.1356271505	0.1247941181	0.1729948074	0.1294829547	0.1683679968	0.1669527888	0.1023760587	0.1673059165	0.1562906653	0.2125826031	0.1964130998	0.1300845742	0.1576467454	0.2228316963	0.1604521722	0.1959641427	0.1501008421	0.155498445	0.1819328219	0.2074379176	0.1448934227	0.1199262589
0.2179816067	0.1739670187	0.1444346011	0.2030143142	0.1631023288	0.2205228955	0.1563990414	0.202166006	0.2314445972	0.1640039086	0.183592394	0.186246559	0.1039518267	0.1839458942	0.156034261	0.1834667772	0.1050061658	0.1222743094	0.1714402735	0.1393277943	0.1653512865	0.1595925242	0.0922273844	0.1601465344	0.1504600346	0.2135900557	0.1833874881	0.1338098943	0.1525083929	0.2169009	0.1512478888	0.1967502683	0.1554089636	0.1507478207	0.1820542216	0.2030735165	0.1361364573	0.2312395275
0.2300240099	0.1642755568	0.1580868661	0.2054346055	0.1636832356	0.2134871185	0.1579438746	0.1872323751	0.2157279104	0.1606454551	0.1765337735	0.1849764138	0.1050870419	0.1835819781	0.1462374926	0.1804983914	0.112961553	0.1238558516	0.1679400653	0.1429831684	0.127480194	0.1498660594	0.0823189169	0.1502907127	0.1446668208	0.2066237777	0.1657432914	0.1265328974	0.1476399153	0.2091121525	0.1418735832	0.1855404377	0.1630273163	0.1424443424	0.1826102585	0.1960589886	0.1273216605	0.2727026343
0.2257986963	0.1494378299	0.168031618	0.2067226022	0.1504835188	0.2052758783	0.1603413522	0.1704676598	0.1912455559	0.1573088616	0.1699407399	0.1847977638	0.1025423706	0.1787550449	0.1388560236	0.1759663373	0.1304555684	0.1238139197	0.158612445	0.1445928961	0.146283105	0.1295695752	0.0744557381	0.1408399493	0.1527919173	0.1989395916	0.1594795287	0.1108457074	0.142777741	0.1985318363	0.1306446493	0.1745924503	0.1698102206	0.1366473287	0.1774738878	0.1836060584	0.1183257401	0.2800523043
0.1951015145	0.1293433011	0.1351377964	0.1997398436	0.1405304223	0.1936301589	0.1213353947	0.2031823546	0.1501922309	0.1084622294	0.1866408587	0.1771775484	0.1932187527	0.1501207054	0.1307797283	0.1712279171	0.1408306807	0.1625007689	0.2245350927	0.1658082157	0.1474747956	0.1366696358	0.162826851	0.1760172248	0.1911431402	0.1368824989	0.1137912944	0.1168200523	0.169342652	0.2055308223	0.2105936706	0.1561956853	0.1588748246	0.1169033349	0.1770439744	0.1467469931	0.132660374	0.2891176343
0.2046701908	0.122804001	0.1507586837	0.203900218	0.1279184669	0.2071323097	0.1250641048	0.2220058292	0.1808750927	0.1007474586	0.1779500842	0.1940436661	0.2024206966	0.1522332728	0.1464616656	0.1832346171	0.0828424469	0.1718918383	0.2113993466	0.1753124744	0.1411052346	0.1477023065	0.1489641964	0.185713917	0.1891540885	0.1545136869	0.1332056373	0.1118973494	0.1652107686	0.226509884	0.208268106	0.1780301034	0.1620199829	0.1278777123	0.1802396923	0.1896542609	0.1413164139	0.2884464264
0.2321740389	0.1239868328	0.1412038505	0.1288313121	0.1520518214	0.1697434336	0.0938606486	0.1521706134	0.1577745676	0.0802684948	0.1840590984	0.2121364027	0.1484809965	0.1477593929	0.1264379919	0.1752592921	0.1011505723	0.1052708626	0.1930150986	0.1738102734	0.1563236415	0.1492235363	0.1189568341	0.1666644365	0.0776790679	0.1304838061	0.1530413032	0.0722193569	0.1763555855	0.1804268658	0.1737865806	0.1878899932	0.1564556658	0.1313428581	0.1476711333	0.1912591755	0.122572884	0.2562610209
0.1327821612	0.0697507933	0.1573219448	0.1361359805	0.0805399269	0.1769724339	0.1264339387	0.169998765	0.0826932192	0.0600714684	0.1468278468	0.1380779743	0.1137068868	0.1161011159	0.0686827153	0.1664538085	0.1170967966	0.122078456	0.1015013456	0.1740681678	0.2921415269	0.1459038258	0.093710959	0.1827724129	0.139020443	0.1657557189	0.0810949579	0.0265321694	0.1557664424	0.1489360631	0.11498373	0.1370527148	0.1583134532	0.1449122429	0.1635989845	0.0393998474	0.0765153021	0.2467022538
0.1519578397	0.1212070435	0.1613515317	0.1506608427	0.0817116499	0.1715745628	0.1403896064	0.1583057046	0.1021076441	0.0757298023	0.1635351479	0.1546932757	0.1097397357	0.1135246754	0.0908446908	0.1710211635	0.1314619035	0.1145047992	0.1055957973	0.1766277254	0.3172966838	0.1550261229	0.0955440104	0.2105009854	0.142491892	0.1582730561	0.0961384624	0.0279168244	0.1642849445	0.1539645046	0.0995481759	0.1463927627	0.1683462262	0.1445193589	0.1620710343	0.047524441	0.0874441788	0.2345393449
0.1896799952	0.0786703974	0.2441441268	0.2048092484	0.2007181793	0.1904848218	0.1889297813	0.1341730058	0.1608276069	0.1979326606	0.2577263415	0.1685201973	0.1978825778	0.2299894392	0.1452100575	0.1825688779	0.1420038641	0.2377182245	0.189139992	0.1640327424	0.2880144715	0.1926948279	0.2109285891	0.1746789962	0.1831170917	0.2272129059	0.1609561443	0.1722576916	0.1812824011	0.2150948644	0.1798848361	0.2226233184	0.1769270748	0.1621012688	0.2116182894	0.1605488658	0.1814535111	0.2279610634
0.2770961523	0.1319643706	0.1864368469	0.2463746965	0.2352745384	0.2508107424	0.2566713393	0.2207001746	0.2347366214	0.2480497211	0.2519032061	0.1332712173	0.1381707489	0.2262206376	0.1781132072	0.2029728144	0.1170126647	0.2726612389	0.204328537	0.16013363	0.3238668442	0.2350579649	0.1999356002	0.1796624064	0.276722312	0.2353034317	0.1801482588	0.2241963148	0.2378049642	0.2163796723	0.1514433026	0.2703247368	0.2248740047	0.2386292219	0.2443240434	0.1530091763	0.2075439394	0.2561589181
0.2585605681	0.1857310236	0.2366650701	0.2435383052	0.2445705384	0.2563280761	0.2835768163	0.2684339583	0.25014171	0.2382266074	0.223618567	0.3084311783	0.099272117	0.2137189209	0.2329981774	0.2907165289	0.1347546577	0.2747512162	0.2565579116	0.2537910938	0.2497702539	0.3055508733	0.200216651	0.3028293252	0.2222104371	0.2751176357	0.2023797929	0.2628135681	0.2823047936	0.2284562886	0.1253435314	0.352478683	0.2127760053	0.217067048	0.3103010356	0.2031644732	0.2832792401	0.1735545993
0.2642815709	0.1318603158	0.2425098568	0.2342021614	0.2429708391	0.2523416281	0.2815566361	0.2665906847	0.2648316026	0.2332005501	0.2610504329	0.2987501919	0.1179758608	0.2247915864	0.236338377	0.2871719301	0.1466509402	0.2789314091	0.2615924478	0.2464576662	0.2963984907	0.2998856306	0.2069370747	0.3023622632	0.2384313941	0.2621801198	0.2069604993	0.24800542	0.2799375653	0.2135358453	0.1388329715	0.3831343055	0.1946833879	0.214406237	0.3171483874	0.1800393313	0.2880019248	0.1946429312
0.2652578354	0.1809497476	0.2975573838	0.285972178	0.2848108709	0.2767493427	0.2718518376	0.2523472309	0.2416053712	0.2184648663	0.2955987155	0.3535119891	0.0924309939	0.2471786737	0.1885622889	0.3007721901	0.149765417	0.2384813726	0.275038898	0.2159862816	0.3149183989	0.2696452141	0.1957564354	0.3603719473	0.2599423826	0.2739989758	0.1824020594	0.2167616338	0.2430628389	0.3435449004	0.1522750109	0.3212047517	0.2073658556	0.2420109808	0.2898875475	0.2316628993	0.2484067529	0.1955937296
0.2544449568	0.1280218363	0.2452491969	0.275587976	0.2747460902	0.2688265443	0.2738467455	0.2602179646	0.2563967705	0.2163843662	0.286155045	0.3604613245	0.104834348	0.2703612745	0.1899660081	0.3041206002	0.2212414145	0.2311148047	0.2739983201	0.2223314941	0.2415992618	0.2673608363	0.1925377995	0.3517037332	0.2449545264	0.2717561126	0.1864993125	0.2180496156	0.2407509685	0.3454103172	0.1745266169	0.3387886584	0.183482945	0.2395303398	0.2927244306	0.2226480246	0.2470932603	0.1902508736
0.2481662929	0.1777593344	0.238008216	0.2661951184	0.2729180157	0.2554789186	0.267794162	0.2699722052	0.2622328401	0.2130611837	0.2781367898	0.3520776927	0.1031716913	0.2876357436	0.1937606186	0.3086267114	0.2361655831	0.2205559462	0.2700259387	0.2159815431	0.2515785992	0.2635037899	0.1889244318	0.3430624604	0.227419585	0.2650672197	0.1921637952	0.2201175094	0.2321667671	0.3088825941	0.1986449957	0.3364576399	0.1697058976	0.2379677147	0.2940073907	0.2235912085	0.2445653975	0.1857602596
0.2657166421	0.1831987798	0.3457094133	0.2968281806	0.293294102	0.2642778754	0.236954838	0.2627390325	0.2028274387	0.2589254677	0.3040087223	0.3061563075	0.1043877527	0.2612368464	0.1911292076	0.3094267249	0.256878525	0.26797539	0.2500562072	0.2197225839	0.2614409328	0.2725152075	0.230760619	0.3503955603	0.2663904428	0.2704352438	0.1789353192	0.2106232345	0.2862659097	0.3353525102	0.19094868	0.3115008771	0.1965767145	0.2352964878	0.299693048	0.3098978102	0.1797845662	0.1813324541
0.251342684	0.1035417169	0.3192867041	0.2735294402	0.2862633467	0.2501027882	0.2388091683	0.2691901624	0.1998565793	0.2546316087	0.2989775538	0.3082201183	0.1084227934	0.2767118812	0.1955546737	0.3054526746	0.2605531514	0.2776352167	0.2500381768	0.2038346082	0.2419600785	0.2760056555	0.222887218	0.3685837686	0.2612400651	0.2724584043	0.1704529673	0.2039349377	0.2693868577	0.3367116451	0.1868926734	0.3121414781	0.190938741	0.2433816493	0.284447968	0.3023313582	0.1897148192	0.1675010324
0.2717121542	0.1620239019	0.2815476954	0.2868605256	0.2732277215	0.2608238757	0.2219020277	0.3158511817	0.2091697305	0.2458025217	0.3002758622	0.2546984553	0.1293064654	0.3124199808	0.2273448706	0.3413799405	0.251732707	0.2547286153	0.2329182625	0.2656734884	0.2241398692	0.293171227	0.2996075749	0.3047246635	0.2232758552	0.2778509259	0.2206916213	0.2160534263	0.2388961911	0.2672935128	0.1957219541	0.291338414	0.2328882664	0.236953184	0.2921232581	0.2978708744	0.2026921511	0.1757234633
0.2711685896	0.2248716354	0.3017450273	0.2652526498	0.2856983542	0.243788749	0.2071795315	0.3024823964	0.2033369094	0.2230512351	0.2876322269	0.2584640682	0.13548401	0.3462620974	0.2291598171	0.3291470706	0.1630394012	0.2463227212	0.2400643528	0.2445974201	0.3181487322	0.2985374331	0.2867174447	0.3214475513	0.2450658083	0.2676531971	0.222531721	0.2118737847	0.2458100617	0.2715744674	0.1844787747	0.2862751484	0.2243279666	0.2412717491	0.2763915658	0.3000265658	0.210476473	0.1831625253
0.260746479	0.2331643999	0.3094262779	0.2472243011	0.2973987758	0.2269505411	0.1917527467	0.2898242474	0.1916677803	0.2003750801	0.2783307135	0.248464033	0.1410063803	0.3448633552	0.2242378891	0.3174265623	0.1702646762	0.2253997922	0.250526458	0.2241039127	0.3030167222	0.3062437475	0.2836236358	0.3326590061	0.2623262405	0.2657484412	0.2203976959	0.2080060393	0.2484330386	0.2785843313	0.1743586808	0.2874903381	0.2181399614	0.249825567	0.2595694661	0.2738761902	0.2181052566	0.1796994209
0.2279399037	0.2395789772	0.2891047597	0.2470092624	0.2344849259	0.2749834359	0.2578815818	0.279761076	0.2010399699	0.2315517366	0.3171361387	0.3027652204	0.1517267525	0.2728758156	0.2399443388	0.2199698985	0.1732777357	0.1917238981	0.2715011239	0.3173418045	0.2904550731	0.2923828065	0.2843458653	0.2977538705	0.2394081056	0.3035287857	0.2279729694	0.2156355083	0.2245079279	0.2661683559	0.2037343383	0.3137334883	0.2541618347	0.2288530618	0.2845847607	0.2733817399	0.2349530011	0.144360736
0.2254567593	0.2433980405	0.2792595327	0.2486189306	0.2458010018	0.2680613995	0.2536668479	0.2870002389	0.1992812157	0.217790097	0.3081629276	0.2955036163	0.161815688	0.2799346447	0.2429070026	0.2448181063	0.1406808496	0.1775094718	0.2784802616	0.3176467121	0.2802397311	0.2886782289	0.2956536114	0.3139406443	0.2221073061	0.2876776159	0.2378838211	0.2074168026	0.2137918025	0.2624531388	0.1960988492	0.3119635284	0.2394370735	0.2250428498	0.2748423219	0.2566438615	0.2330082059	0.1487702578
0.2285309881	0.2960736156	0.2867749929	0.2456623167	0.2651896477	0.2519993484	0.2473000437	0.2991934419	0.1955365241	0.2055129409	0.2968800068	0.2898694277	0.1620162725	0.2949267626	0.2458114773	0.268073082	0.1490845829	0.1663593948	0.2839568555	0.3070130944	0.2673134208	0.2862247527	0.3055102527	0.3277747333	0.2177162766	0.2711076736	0.2345535755	0.1980278194	0.2177242786	0.2591407299	0.1890306324	0.3066456318	0.222515136	0.2232995033	0.2633208036	0.245747447	0.2246684283	0.0845021904
0.2333231717	0.2998096049	0.2913277447	0.2451010048	0.2838812768	0.2342432439	0.2412647158	0.3171060383	0.1900415272	0.1942200065	0.2830316126	0.2851012945	0.1622558087	0.3108157218	0.2415849566	0.2846877873	0.146936357	0.1560028791	0.2879227996	0.2930151522	0.254891187	0.2839544714	0.3197503686	0.3334120512	0.2181353569	0.2581915855	0.2302354574	0.1899079978	0.2181462049	0.2579742968	0.1822963059	0.300126493	0.2050565481	0.2266036719	0.2494630814	0.2342038602	0.2162770331	0.1515303999
0.2378083766	0.2980568409	0.2957167029	0.2430904359	0.3016171157	0.2229092717	0.2316412181	0.3381480575	0.1827683449	0.1830780655	0.2672675252	0.2808466554	0.1673232168	0.327367276	0.2290060222	0.2714910805	0.1457508057	0.1463682503	0.2906478345	0.2710670531	0.3067725301	0.2767006755	0.3268766105	0.3431201577	0.233028248	0.2538086176	0.225211665	0.1872439682	0.2127934247	0.247811228	0.1826232076	0.2917400002	0.1886249632	0.2628364265	0.2315639406	0.2224239409	0.2080773413	0.1696841121
0.2403977662	0.2966041565	0.3013046384	0.2392805666	0.3166364431	0.2071090043	0.220938012	0.3243642449	0.176635325	0.1730240881	0.2513025403	0.2660266459	0.1804064512	0.3439473212	0.2148543298	0.2482741475	0.1304222345	0.1406031251	0.2844944596	0.2403776646	0.3152382374	0.2648530006	0.3311763406	0.3498393595	0.2505497932	0.2535482049	0.2150935382	0.1851626486	0.2063482106	0.2363382876	0.1837035716	0.2860538661	0.176889658	0.3036632538	0.2136187702	0.2104414403	0.1957375109	0.1609139442
0.1954915673	0.2887521386	0.3016989529	0.2194497883	0.2668723762	0.2771831453	0.2630999982	0.271301508	0.2014271617	0.1598941237	0.2926740944	0.2751174271	0.1543671787	0.258119911	0.2361798733	0.2206445932	0.1372547597	0.2157817632	0.3526019454	0.3155417144	0.3194587231	0.2550395131	0.2366771251	0.3189484775	0.2770042717	0.269308269	0.2223599851	0.1691399366	0.2620704472	0.2657385468	0.196106419	0.3115056455	0.1739174575	0.2013138831	0.25083974	0.2771243155	0.230702877	0.2975103259
[truncated: 1,371 more rows]

## Sheet: CC SPLEN SIGNIFICANT VOXELS
S01 BL	S02 BL	S03 BL	S04 BL	S05 BL	S06 BL	S07 BL	S08 BL	S09 BL	S10 BL	S11 BL	S01 72H	S02 72H	S03 72H	S05 72H	S06 72H	S07 72H	S10 72H	S11 72H	S01 2W	S03 2W	S04 2W	S05 2W	S06 2W	S07 2W	S08 2W	S09 2W	S10 2W	S11 2W	S01 2M	S02 2M	S03 2M	S04 2M	S05 2M	S06 2M	S09 2M	S10 2M	S11 2M
[truncated: 132 more rows]
